# Supplementary material for: Amplitudes of resting-state functional networks – investigation into their correlates and biophysical properties
Source: Neuroimage. 2023 Jan;265:119779. doi: 10.1016/j.neuroimage.2022.119779 (PMC10933815; doi:10.1016/j.neuroimage.2022.119779)
Supplement: Supplementary file 2 [file mmc2.xlsx]

## Sheet: Network2 (S)
Network 2 (Sensory group – visual)
* Before age deconfounding				* After age deconfounding
r	P	Non-imaging variable		r	P	Non-imaging variable
-0.140785	9.27658e-167	'age'		0.102755	3.73485e-85	'Haemoglobin concentration'
-0.129737	4.2356e-113	'Cardiac index during PWA'		-0.1004	2.37008e-84	'Impedance of arm (right)'
-0.121409	1.605e-103	'Cardiac output during PWA'		-0.0994859	7.4597e-83	'Impedance of arm (left)'
-0.115866	2.11526e-98	'Systolic brachial blood pressure'		0.0999198	1.34425e-80	'Haematocrit percentage'
-0.115607	5.94495e-97	'Peripheral pulse pressure during PWA'		-0.101876	3.02302e-70	'Cardiac index during PWA'
0.109036	2.72982e-95	'Arm fat-free mass (right)'		0.091248	1.80218e-67	'Red blood cell (erythrocyte) count'
-0.113007	1.06783e-92	'Central pulse pressure during PWA'		-0.0966677	3.81889e-66	'Cardiac output during PWA'
0.104526	3.81417e-92	'Hand grip strength (left)'		0.0876939	2.66028e-65	'Hand grip strength (right)'
0.104293	9.97132e-92	'Hand grip strength (right)'		0.0875974	3.6033e-65	'Hand grip strength (left)'
-0.111791	9.44541e-91	'Central systolic blood pressure during PWA'		0.086006	2.78005e-62	'Arm predicted mass (left)'
-0.106151	2.17982e-90	'Impedance of arm (right)'		-0.0858752	3.91751e-62	'Impedance of whole body'
-0.103816	1.62403e-86	'Impedance of arm (left)'		0.0854693	1.5695e-61	'Arm fat-free mass (left)'
-0.108714	2.63681e-83	'Stroke volume during PWA'		0.0868992	4.43446e-61	'Arm fat-free mass (right)'
0.0978287	3.68783e-80	'Leg fat-free mass (right)'		-0.0904352	1.59484e-60	'Systolic brachial blood pressure'
0.0997577	5.35691e-80	'Whole body water mass'		0.0907469	2.6927e-60	'Testosterone'
0.0962209	1.4687e-77	'Arm predicted mass (left)'		-0.0878699	1.21628e-56	'Peripheral pulse pressure during PWA'
0.0958492	5.61345e-77	'Arm fat-free mass (left)'		-0.0842462	3.3573e-52	'Central systolic blood pressure during PWA'
0.0945652	5.17398e-75	'Whole body fat-free mass'		0.0784355	4.17148e-52	'Whole body fat-free mass'
0.0994293	2.63294e-74	'Forced expiratory volume in 1-second (FEV1)'		-0.0830166	9.91698e-51	'Central pulse pressure during PWA'
0.0944938	3.0297e-72	'Haemoglobin concentration'		0.0753439	3.3708e-48	'Leg fat-free mass (right)'
0.0959643	2.53883e-69	'Forced vital capacity (FVC)'		0.076625	7.49227e-48	'Whole body water mass'
0.0910502	3.47621e-67	'Haematocrit percentage'		-0.083518	1.85084e-47	'Stroke volume during PWA'
0.0907094	1.07492e-66	'Red blood cell (erythrocyte) count'		0.074897	3.29961e-45	'Creatinine'
-0.086731	1.30043e-63	'Current employment status'		0.0747429	5.34779e-45	'Urate'
0.0895263	9.97474e-59	'Testosterone'		-0.0663725	8.92119e-38	'Leg fat percentage (right)'
-0.0822053	4.51642e-57	'Impedance of whole body'		-0.0669714	1.41487e-37	'Volume of serum held by UKB'
-0.0910014	5.22701e-57	'Systolic blood pressure, automated reading'		-0.0658645	8.75966e-36	'Leg fat percentage (left)'
0.0845709	1.80901e-52	'Total peripheral resistance during PWA'		-0.065221	4.04151e-35	'Arm fat percentage (right)'
-0.0774148	1.28079e-50	'Ever had bowel cancer screening'		-0.0650976	5.40918e-35	'Arm fat percentage (left)'
0.0779124	2.88319e-50	'Seated height'		0.0639468	1.54599e-34	'Creatinine (enzymatic) in urine'
-0.0819533	2.19013e-49	'End systolic pressure during PWA'		-0.0629078	4.36059e-34	'Body fat percentage'
0.0756869	3.35956e-49	'Weight (pre-imaging)'		-0.0622535	8.13918e-33	'Volume of Li-Hep plasma held by UKB'
0.0850711	9.76739e-48	'Forced expiratory volume in 1-second (FEV1), Best measure'		0.0644429	3.79506e-31	'Total peripheral resistance during PWA'
0.0773544	1.49792e-47	'Peak expiratory flow (PEF)'		0.0633648	3.89124e-31	'Forced vital capacity (FVC)'
0.0734255	5.96308e-45	'Weight'		0.0679018	9.25721e-31	'Average weekly beer plus cider intake'
0.0728443	2.49973e-44	'Creatinine (enzymatic) in urine'		0.0599853	1.53492e-30	'Sodium in urine'
0.0726806	4.53592e-44	'Sodium in urine'		0.0623951	3.0664e-30	'Forced expiratory volume in 1-second (FEV1)'
0.0810328	4.02147e-43	'Average weekly beer plus cider intake'		-0.0631766	5.23375e-30	'End systolic pressure during PWA'
0.0710079	4.24689e-43	'Own or rent accommodation lived in'		0.0584019	1.0854e-29	'Distance (Euclidean) to coast'
0.0915339	1.38402e-40	'Year ended full time education'		-0.0613804	2.84113e-27	'Mean arterial pressure during PWA'
-0.0737127	2.41195e-40	'Mean arterial pressure during PWA'		-0.0564746	6.52947e-27	'Volume of EDTA2 plasma held by UKB'
0.0679207	2.06944e-39	'Hands-free device/speakerphone use with mobile phone in last 3 month'		0.0561256	7.19857e-27	'Seated height'
-0.0921654	3.73105e-39	'Ever had breast cancer screening / mammogram'		0.0566138	3.17247e-26	'Peak expiratory flow (PEF)'
0.0763705	8.7413e-39	'Forced vital capacity (FVC), Best measure'		-0.0547201	3.39944e-26	'Leg fat mass (right)'
0.0699982	1.01274e-38	'Body surface area'		-0.0591056	3.65116e-26	'SHBG'
0.0671298	1.01566e-38	'Number of vehicles in household'		-0.060086	2.71092e-25	'Systolic blood pressure, automated reading'
-0.0668448	2.71846e-38	'Leg fat percentage (right)'		0.0519563	5.00408e-24	'Waist circumference'
0.0647041	3.82776e-36	'Time spent driving'		0.0504753	9.32117e-23	'Weight'
0.0649226	7.01534e-36	'Mother still alive'		0.0505915	1.38739e-22	'Hands-free device/speakerphone use with mobile phone in last 3 month'
-0.0678697	1.32583e-35	'Verbal interview duration'		0.0501701	3.11488e-22	'Getting up in morning'
0.0643927	1.65716e-35	'Weekly usage of mobile phone in last 3 months'		-0.0521178	3.47267e-22	'Cardiac output'
-0.0693844	1.9078e-35	'SHBG'		-0.0498958	4.19803e-22	'Home location at assessment - east co-ordinate (rounded)'
0.0656752	3.86557e-35	'Creatinine'		0.0493222	7.97996e-22	'Weight (pre-imaging)'
0.063348	1.20504e-34	'Distance (Euclidean) to coast'		-0.0492342	9.4227e-22	'Home location - east co-ordinate (rounded)'
0.063147	1.4601e-34	'Length of mobile phone use'		-0.0484427	7.12185e-21	'Impedance of leg (right)'
-0.0624622	1.25228e-33	'Body fat percentage'		0.049057	2.599e-20	'Gamma glutamyltransferase'
0.0641357	1.45299e-33	'Urate'		-0.0473858	1.07709e-19	'Biometrics duration'
0.0615553	7.89322e-33	'Number in household'		-0.0502936	1.49751e-19	'HDL cholesterol'
-0.061091	1.33841e-32	'Wears glasses or contact lenses'		0.05276	3.90087e-19	'Heel quantitative ultrasound index (QUI), direct entry (left)'
-0.0614827	6.31886e-32	'Volume of serum held by UKB'		-0.0461562	4.3041e-19	'Impedance of leg (left)'
-0.0596912	2.66216e-30	'Volume of Li-Hep plasma held by UKB'		0.0460606	4.48641e-19	'Number of vehicles in household'
-0.0605277	4.54231e-30	'Mean time to correctly identify matches'		-0.0455996	7.65294e-19	'Sleep duration'
-0.0589372	7.75254e-30	'Duration of hearing test (left)'		0.0518233	1.02858e-18	'Forced expiratory volume in 1-second (FEV1), Best measure'
-0.0630416	8.15652e-30	'HDL cholesterol'		0.0464102	1.28857e-18	'Monocyte count'
-0.0581583	1.94348e-29	'Work/job satisfaction'		0.0519348	1.37155e-18	'Heel broadband ultrasound attenuation (left)'
-0.0595724	3.89288e-29	'Duration to first press of snap-button in each round'		0.0451689	1.98155e-18	'Time spent driving'
0.0655857	1.035e-28	'Heel quantitative ultrasound index (QUI), direct entry (left)'		-0.0474598	3.20795e-18	'Verbal interview duration'
-0.0587047	4.45102e-28	'Time to complete round'		-0.0445793	6.69319e-18	'Trunk fat percentage'
-0.0571203	6.7077e-28	'Biometrics duration'		0.0506762	6.98212e-18	'Heel quantitative ultrasound index (QUI), direct entry (right)'
0.0644613	8.64034e-28	'Speed of sound through heel (left)'		0.0506463	9.39487e-18	'Speed of sound through heel (left)'
-0.056463	8.81013e-28	'Arm fat percentage (right)'		-0.0458572	1.58475e-17	'Average heart rate'
0.0568587	1.55946e-27	'Sitting height'		0.0458429	1.63199e-17	'Body surface area'
-0.057068	1.90691e-27	'Volume of EDTA2 plasma held by UKB'		0.0435373	2.93064e-17	'Length of mobile phone use'
-0.0571266	2.5439e-27	'Leg fat percentage (left)'		0.04918	6.24427e-17	'Speed of sound through heel (right)'
0.0636567	2.59327e-27	'Heel quantitative ultrasound index (QUI), direct entry (right)'		0.0488696	9.78125e-17	'Heel broadband ultrasound attenuation (right)'
0.0631379	6.78083e-27	'Speed of sound through heel (right)'		0.0486775	1.08418e-16	'Forced vital capacity (FVC), Best measure'
-0.0674115	8.57436e-27	'Interpolated Age of participant when non-cancer illness first diagnosed'		0.0419377	3.3095e-16	'Operation code (1218 - vasectomy)'
-0.0595698	1.16435e-26	'Apolipoprotein A'		0.0421058	2.26005e-15	'Alanine aminotransferase'
-0.0551424	1.44205e-26	'Arm fat percentage (left)'		-0.0437647	2.5736e-15	'Heart rate during PWA'
0.0553131	2.25531e-26	'Father still alive'		-0.0432581	8.64396e-15	'Apolipoprotein A'
-0.0601206	3.57863e-26	'Central augmentation pressure during PWA'		0.0398607	1.35139e-14	'Noisy workplace'
0.0619074	9.35735e-26	'Heel broadband ultrasound attenuation (left)'		-0.0396276	3.50612e-14	'Volume of EDTA1 plasma held by UKB'
-0.0536242	2.76865e-25	'Home location at assessment - east co-ordinate (rounded)'		0.0384457	1.09353e-13	'Sitting height'
-0.0535191	6.70939e-25	'Duration of hearing test (right)'		-0.0378795	3.43588e-13	'Frequency of tiredness / lethargy in last 2 weeks'
-0.052346	2.20848e-24	'Home location - east co-ordinate (rounded)'		-0.0374284	4.12969e-13	'Health satisfaction'
-0.0520289	6.58263e-24	'Sleep duration'		-0.0377369	5.04833e-13	'Worrier / anxious feelings'
0.0589775	1.14364e-23	'Heel broadband ultrasound attenuation (right)'		0.0372576	5.05176e-13	'Processed meat intake'
0.0514148	7.62309e-23	'Body mass index (BMI)'		0.0365562	1.13193e-12	'Height'
0.0507819	2.30286e-22	'Standing height'		-0.0456287	1.34505e-12	'Transport type for commuting to job workplace'
0.0499444	2.5341e-22	'Waist circumference'		0.037732	1.35508e-12	'Aspartate aminotransferase'
0.0495445	5.23697e-22	'Height'		0.0365151	1.50533e-12	'Pork intake'
-0.0485812	8.19856e-21	'Eye problems/disorders'		0.0491661	2.63156e-12	'Heel Broadband ultrasound attenuation, direct entry'
0.0491745	1.24955e-20	'Drive faster than motorway speed limit'		0.0358499	3.10787e-12	'Standing height'
0.0495205	3.3226e-20	'Education score (England)'		-0.0384642	3.5502e-12	'Number of beats in waveform average for PWA'
-0.0466958	1.66128e-19	'Impedance of leg (right)'		0.0482148	6.85811e-12	'Heel bone mineral density (BMD) T-score, automated'
0.0554727	2.1453e-19	'Length of working week for main job'		-0.0383804	6.95314e-12	'Neuroticism score'
-0.0471447	2.65579e-19	'Time to press last digit (left)'		0.0354756	7.60142e-12	'Fasting time'
-0.04629	3.51718e-19	'Trunk fat percentage'		-0.0351078	1.24141e-11	'Sample collection duration'
-0.048518	5.67929e-19	'Number of self-reported non-cancer illnesses'		0.0346639	1.57905e-11	'Body mass index (BMI)'
-0.046442	1.09574e-18	'Time to press ''next'' (right) '		0.0357923	2.86415e-11	'Education score (England)'

## Sheet: Network4 (S)
Network 2 (Sensory group – visual)
* Before age deconfounding				* After age deconfounding
r	P	Non-imaging variable		r	P	Non-imaging variable
-0.219782	< 1E-300	'age'		-0.112529	4.12849e-89	'Cardiac output during PWA'
-0.158694	6.21756e-169	'Cardiac index during PWA'		-0.109628	3.12768e-88	'Systolic brachial blood pressure'
-0.150561	1.48307e-165	'Systolic brachial blood pressure'		-0.113489	7.90627e-87	'Cardiac index during PWA'
-0.152366	1.3746e-162	'Cardiac output during PWA'		-0.104574	1.37714e-79	'Central systolic blood pressure during PWA'
-0.149094	1.1507e-160	'Central systolic blood pressure during PWA'		-0.0953511	2.03963e-66	'Peripheral pulse pressure during PWA'
0.182098	4.30715e-157	'Year ended full time education'		-0.0916931	1.54896e-61	'Central pulse pressure during PWA'
-0.141009	9.57163e-144	'Central pulse pressure during PWA'		-0.0800041	3.87604e-54	'Impedance of arm (right)'
-0.140902	1.5798e-143	'Peripheral pulse pressure during PWA'		-0.0797199	9.07905e-54	'Impedance of arm (left)'
-0.130531	2.44088e-142	'Current employment status'		0.0850391	3.81852e-53	'Testosterone'
-0.130993	1.27749e-116	'Systolic blood pressure, automated reading'		-0.0844652	1.831e-52	'Mean arterial pressure during PWA'
-0.128744	2.50052e-116	'Stroke volume during PWA'		-0.0802158	2.76336e-52	'Leg fat percentage (left)'
0.114299	1.39979e-104	'Leg fat-free mass (right)'		-0.0792184	4.93373e-51	'Leg fat percentage (right)'
-0.110975	2.20439e-102	'Ever had bowel cancer screening'		-0.0829318	3.98606e-49	'Stroke volume during PWA'
0.107832	3.61145e-96	'Mother still alive'		-0.0831337	7.67095e-48	'Systolic blood pressure, automated reading'
0.107441	1.45713e-92	'Whole body water mass'		-0.0769899	1.65718e-46	'Average heart rate'
0.107271	2.82415e-92	'Arm fat-free mass (right)'		0.0751936	2.4522e-46	'Red blood cell (erythrocyte) count'
-0.142878	4.21825e-92	'Ever had breast cancer screening / mammogram'		0.0735063	6.06333e-46	'Arm fat-free mass (right)'
0.10881	1.06101e-88	'Forced expiratory volume in 1-second (FEV1)'		0.0734239	7.78761e-46	'Arm predicted mass (left)'
0.102716	1.9596e-88	'Own or rent accommodation lived in'		0.0729019	3.27477e-45	'Arm fat-free mass (left)'
-0.108023	1.17303e-84	'End systolic pressure during PWA'		-0.0781144	5.13107e-45	'End systolic pressure during PWA'
0.106853	7.7614e-83	'Total peripheral resistance during PWA'		-0.0737456	1.96931e-44	'Body fat percentage'
-0.106702	8.42331e-83	'Mean arterial pressure during PWA'		0.0717632	6.92898e-44	'Whole body fat-free mass'
0.0968439	1.34853e-78	'Whole body fat-free mass'		0.0714757	1.53168e-43	'Leg fat-free mass (right)'
0.101559	1.85513e-77	'Forced vital capacity (FVC)'		-0.0713133	2.34938e-43	'Impedance of whole body'
0.0943974	5.28221e-75	'Number in household'		0.0726301	2.42701e-43	'Haematocrit percentage'
0.0932282	1.31385e-73	'Hand grip strength (left)'		0.0723629	4.90101e-43	'Haemoglobin concentration'
0.0926822	9.31959e-73	'Hand grip strength (right)'		0.0708678	3.61293e-41	'Whole body water mass'
-0.0927047	2.7573e-72	'Work/job satisfaction'		0.0745598	3.82285e-41	'Total peripheral resistance during PWA'
-0.110962	6.74324e-70	'Interpolated Age of participant when non-cancer illness first diagnosed'		0.0706614	2.0275e-40	'Creatinine'
0.0891524	8.37069e-67	'Arm predicted mass (left)'		-0.0700266	3.09523e-40	'Leg fat mass (right)'
0.0892521	1.0404e-66	'Weekly usage of mobile phone in last 3 months'		-0.0696834	7.37989e-40	'Arm fat percentage (left)'
0.0888983	1.95212e-66	'Arm fat-free mass (left)'		-0.0674789	5.55611e-39	'Arm fat percentage (right)'
0.0885781	4.37246e-65	'Father still alive'		-0.0715121	2.83973e-38	'Heart rate during PWA'
0.0871083	1.99279e-62	'Seated height'		0.0663197	4.70852e-38	'Hand grip strength (left)'
0.0844021	4.37112e-60	'Hands-free device/speakerphone use with mobile phone in last 3 month'		0.0663239	4.71071e-38	'Hand grip strength (right)'
-0.0854703	3.85942e-59	'Impedance of arm (left)'		-0.0638577	2.01708e-35	'Sleep duration'
0.094989	3.99955e-59	'Forced expiratory volume in 1-second (FEV1), Best measure'		0.0645431	3.73945e-35	'Creatinine (enzymatic) in urine'
0.0865995	9.59091e-58	'Average total household income before tax'		-0.0655402	3.746e-34	'Cardiac output'
-0.0818788	2.96944e-57	'Wears glasses or contact lenses'		-0.0662553	4.14888e-33	'Number of beats in waveform average for PWA'
-0.0833128	2.84456e-56	'Impedance of arm (right)'		0.0584739	4.21855e-29	'Sodium in urine'
0.0785497	7.2525e-53	'Weight (pre-imaging)'		0.0553099	2.24291e-25	'Urate'
0.0782887	8.6926e-52	'Time spent driving'		-0.0527933	1.78186e-24	'Trunk fat percentage'
-0.083752	1.4275e-51	'Central augmentation pressure during PWA'		0.0529021	4.75139e-24	'Seated height'
0.0772468	9.7627e-51	'Number of vehicles in household'		0.052199	4.83976e-24	'Distance (Euclidean) to coast'
0.077946	1.61922e-50	'Creatinine (enzymatic) in urine'		-0.0557168	1.9941e-23	'SHBG'
0.0779225	2.06928e-50	'Sodium in urine'		-0.0514731	6.07939e-23	'Volume of Li-Hep plasma held by UKB'
-0.0766127	2.74974e-50	'Length of time at current address'		-0.0540854	2.29422e-22	'HDL cholesterol'
0.082479	4.3438e-50	'Testosterone'		-0.0534078	3.06686e-22	'Ventricular rate'
0.0785874	5.01203e-49	'Peak expiratory flow (PEF)'		0.0566214	8.38861e-22	'Heel broadband ultrasound attenuation (left)'
-0.0757879	6.61181e-49	'Sleep duration'		0.0559189	2.64727e-21	'Heel quantitative ultrasound index (QUI), direct entry (left)'
-0.0756467	1.40524e-48	'Leg fat percentage (right)'		0.0483888	6.44999e-21	'Daytime dozing / sleeping (narcolepsy)'
0.0851768	7.50067e-48	'Forced vital capacity (FVC), Best measure'		-0.0477533	6.84836e-20	'Volume of serum held by UKB'
0.0756363	1.34309e-47	'Weight'		-0.0508457	7.50369e-20	'Apolipoprotein A'
0.0773387	6.60354e-47	'Body surface area'		0.0471864	7.7315e-20	'Time spent driving'
-0.0772845	7.50479e-47	'Average heart rate'		0.0481183	8.07597e-20	'Drive faster than motorway speed limit'
-0.0743097	1.55168e-46	'Eye problems/disorders'		0.0496977	9.27752e-20	'Forced vital capacity (FVC)'
0.0751914	1.11025e-45	'Drive faster than motorway speed limit'		0.0467925	1.51437e-19	'Hands-free device/speakerphone use with mobile phone in last 3 month'
-0.0749217	3.3431e-45	'Mean time to correctly identify matches'		0.0492176	2.05425e-19	'Forced expiratory volume in 1-second (FEV1)'
0.0740064	6.16334e-45	'Red blood cell (erythrocyte) count'		0.0528099	3.61302e-19	'Speed of sound through heel (left)'
-0.0717889	1.98832e-44	'Non-cancer illness code, self-reported (1065 - hypertension)'		0.0520502	8.84766e-19	'Heel broadband ultrasound attenuation (right)'
-0.0760515	1.95859e-42	'Apolipoprotein A'		-0.0451373	2.51224e-18	'Impedance of leg (left)'
0.0712582	2.57633e-42	'Sitting height'		-0.0450947	2.6966e-18	'Impedance of leg (right)'
-0.0718244	1.29563e-41	'Duration to first press of snap-button in each round'		0.051192	3.23245e-18	'Heel quantitative ultrasound index (QUI), direct entry (right)'
0.0688966	7.87976e-41	'Length of mobile phone use'		0.051214	3.54829e-18	'Average weekly beer plus cider intake'
-0.0688194	1.79791e-40	'Body fat percentage'		0.0446333	3.86612e-18	'Standing height'
0.0841453	2.13144e-40	'Number of symbol digit matches attempted'		-0.0444532	5.08361e-18	'Non-cancer illness code, self-reported (1065 - hypertension)'
-0.0737425	3.37644e-40	'HDL cholesterol'		0.0460402	7.10737e-18	'Peak expiratory flow (PEF)'
-0.0707371	4.9398e-40	'Time to complete round'		0.0443361	8.71155e-18	'Number of vehicles in household'
-0.0684781	1.04417e-39	'Duration of hearing test (left)'		-0.0434647	3.57743e-17	'Current employment status'
-0.0707397	1.54374e-38	'Verbal interview duration'		0.0513609	7.61071e-17	'Length of working week for main job'
0.06712	7.24215e-38	'Standing height'		-0.0439274	8.83552e-17	'Whole body fat mass'
0.0813353	7.52745e-38	'Number of symbol digit matches made correctly'		0.0482362	2.40604e-16	'Speed of sound through heel (right)'
-0.0904195	9.21157e-38	'Had menopause'		-0.042157	1.10039e-15	'Volume of EDTA2 plasma held by UKB'
0.0659326	9.85919e-38	'Vascular/heart problems diagnosed by doctor (-7.0 - None of the above)'		0.0410772	1.30778e-15	'Height'
-0.0715919	1.24282e-37	'SHBG'		-0.0413208	2.56099e-15	'Worrier / anxious feelings'
-0.0674877	1.38324e-37	'Mean carotid IMT (intima-medial thickness) at 120 degrees '		0.040431	4.72064e-15	'Number in household'
0.0755558	1.41009e-37	'Heel quantitative ultrasound index (QUI), direct entry (left)'		0.0402682	7.16476e-15	'Sitting height'
-0.0670339	2.80961e-37	'Mean carotid IMT (intima-medial thickness) at 150 degrees '		-0.0398795	8.45316e-15	'Vascular/heart problems diagnosed by doctor (4 - High blood pressure)'
-0.0657093	1.03052e-36	'Duration of hearing test (right)'		-0.0386652	7.098e-14	'Work/job satisfaction'
-0.0649169	1.25104e-36	'Vascular/heart problems diagnosed by doctor (4 - High blood pressure)'		0.0383944	7.93587e-14	'Operation code (1218 - vasectomy)'
-0.0652609	1.41473e-36	'Impedance of whole body'		0.0386869	8.21562e-14	'Weekly usage of mobile phone in last 3 months'
0.0740493	3.70675e-36	'Speed of sound through heel (left)'		0.052174	9.99201e-14	'RR interval'
-0.0657777	1.07772e-35	'Leg fat percentage (left)'		0.0381488	1.17884e-13	'Weight'
0.0763618	2.44519e-35	'Length of working week for main job'		-0.0421442	1.21528e-13	'Central augmentation pressure during PWA'
-0.0684751	3.15966e-35	'Heart rate during PWA'		0.0381148	1.40218e-13	'Length of mobile phone use'
0.0719335	2.52578e-34	'Average weekly beer plus cider intake'		0.0397927	1.99195e-13	'Average total household income before tax'
0.0717214	5.08871e-34	'Heel broadband ultrasound attenuation (left)'		-0.0420016	2.26419e-13	'Diastolic blood pressure, automated reading'
-0.0640501	5.12969e-34	'Maximum carotid IMT (intima-medial thickness) at 120 degrees '		0.0425393	4.22497e-13	'Forced expiratory volume in 1-second (FEV1), Best measure'
0.071178	9.55896e-34	'Heel quantitative ultrasound index (QUI), direct entry (right)'		0.0389251	4.79332e-13	'Body surface area'
-0.0635857	1.04996e-33	'Maximum carotid IMT (intima-medial thickness) at 150 degrees '		-0.0379679	5.63396e-13	'Platelet crit'
0.0610546	1.3719e-32	'Height'		0.0505318	5.74091e-13	'PP interval'
0.0698193	1.56841e-32	'Speed of sound through heel (right)'		0.0371142	6.53655e-13	'Time spent using computer'
-0.0604696	5.34275e-32	'Diagnoses - secondary ICD10 (I10 - I10 Essential (primary) hypertension)'		0.0418825	9.59844e-13	'Forced vital capacity (FVC), Best measure'
-0.063998	5.3331e-31	'Number of beats in waveform average for PWA'		-0.0375172	1.05286e-12	'Platelet count'
0.0596552	6.57524e-31	'Distance (Euclidean) to coast'		0.0365929	1.0748e-12	'Weight (pre-imaging)'
-0.0603616	1.55549e-30	'Minimum carotid IMT (intima-medial thickness) at 150 degrees '		0.036768	1.20945e-12	'Getting up in morning'
0.067435	1.87608e-30	'Heel broadband ultrasound attenuation (right)'		0.0364293	1.35362e-12	'Vascular/heart problems diagnosed by doctor (-7.0 - None of the above)'
-0.0625051	1.91416e-30	'Number of treatments/medications taken'		-0.0385527	1.5607e-12	'Verbal interview duration'
-0.0624046	2.3691e-30	'Number of self-reported non-cancer illnesses'		0.0494606	1.94923e-12	'Heel Broadband ultrasound attenuation, direct entry'
-0.0803627	3.99191e-30	'Ever used hormone-replacement therapy (HRT)'		0.0366914	2.85713e-12	'Risk taking'

## Sheet: Network8 (S)
Network 2 (Sensory group – visual)
* Before age deconfounding				* After age deconfounding
r	P	Non-imaging variable		r	P	Non-imaging variable
-0.197349	< 1E-300	'age'		-0.1215	2.49026e-99	'Cardiac index during PWA'
-0.160741	2.53321e-173	'Cardiac index during PWA'		-0.114874	8.29518e-93	'Cardiac output during PWA'
-0.149662	7.0635e-157	'Cardiac output during PWA'		-0.102934	5.90594e-78	'Systolic brachial blood pressure'
-0.13878	1.00697e-140	'Systolic brachial blood pressure'		-0.0973525	2.93856e-76	'Impedance of arm (right)'
-0.138636	5.73051e-139	'Peripheral pulse pressure during PWA'		0.0959388	4.19478e-74	'Arm fat-free mass (right)'
-0.136716	3.64449e-135	'Central pulse pressure during PWA'		-0.0958892	4.98613e-74	'Impedance of arm (left)'
-0.13555	6.78003e-133	'Central systolic blood pressure during PWA'		-0.0992764	7.20439e-72	'Peripheral pulse pressure during PWA'
0.126843	1.55833e-128	'Arm fat-free mass (right)'		0.091453	3.25909e-70	'Arm predicted mass (left)'
0.125765	2.24795e-126	'Leg fat-free mass (right)'		0.0910385	1.34961e-69	'Arm fat-free mass (left)'
0.122853	1.22414e-120	'Whole body water mass'		-0.0965378	4.77255e-68	'Central systolic blood pressure during PWA'
-0.127497	4.17766e-114	'Stroke volume during PWA'		0.0907249	1.96616e-66	'Whole body water mass'
-0.113429	9.544e-108	'Current employment status'		0.0888145	2.37031e-66	'Whole body fat-free mass'
0.147192	9.855e-103	'Year ended full time education'		-0.0940731	1.08804e-64	'Central pulse pressure during PWA'
0.110946	1.04916e-102	'Whole body fat-free mass'		0.0939959	1.41229e-64	'Testosterone'
0.1172	1.07597e-102	'Forced expiratory volume in 1-second (FEV1)'		0.0872182	4.91566e-64	'Leg fat-free mass (right)'
0.107133	9.98829e-97	'Hand grip strength (left)'		0.0874048	4.8635e-62	'Haemoglobin concentration'
0.113522	1.9809e-96	'Forced vital capacity (FVC)'		0.083394	3.23747e-59	'Hand grip strength (left)'
0.105303	1.33615e-92	'Arm predicted mass (left)'		0.0853151	3.49676e-59	'Haematocrit percentage'
0.105121	2.73492e-92	'Arm fat-free mass (left)'		-0.0830058	3.71233e-58	'Impedance of whole body'
0.104534	3.79871e-92	'Hand grip strength (right)'		-0.0841603	2.17005e-57	'Leg fat percentage (left)'
0.105877	1.69678e-91	'Seated height'		0.0812208	3.01971e-56	'Hand grip strength (right)'
0.110016	9.97782e-88	'Total peripheral resistance during PWA'		-0.0831472	4.68925e-56	'Leg fat percentage (right)'
-0.103472	5.92528e-86	'Impedance of arm (left)'		-0.0900493	6.5247e-55	'Stroke volume during PWA'
-0.103358	9.07777e-86	'Impedance of arm (right)'		0.0817036	2.06117e-54	'Red blood cell (erythrocyte) count'
-0.111236	1.95983e-84	'Systolic blood pressure, automated reading'		0.0820585	1.71367e-49	'Total peripheral resistance during PWA'
-0.0973931	3.4806e-79	'Ever had bowel cancer screening'		0.0758375	1.03617e-47	'Seated height'
0.0969648	4.85372e-78	'Mother still alive'		-0.0762575	2.13532e-47	'Body fat percentage'
0.0926892	5.57531e-73	'Weight (pre-imaging)'		0.0758137	2.78845e-46	'Creatinine'
-0.126892	6.88665e-73	'Ever had breast cancer screening / mammogram'		0.073245	9.18865e-46	'Distance (Euclidean) to coast'
0.0926954	1.11061e-66	'Body surface area'		-0.0744147	3.17785e-45	'Arm fat percentage (left)'
0.0897653	2.22155e-66	'Weight'		-0.0736894	2.2265e-44	'Arm fat percentage (right)'
0.0884912	4.95007e-66	'Own or rent accommodation lived in'		0.0717504	1.35066e-41	'Urate'
-0.0950899	6.1831e-66	'End systolic pressure during PWA'		-0.0711177	6.35635e-40	'Average heart rate'
0.0978697	1.14021e-62	'Forced expiratory volume in 1-second (FEV1), Best measure'		-0.0685592	1.23384e-38	'Leg fat mass (right)'
0.0917516	1.32679e-61	'Testosterone'		-0.070231	8.97939e-37	'Mean arterial pressure during PWA'
-0.0900686	1.95129e-59	'Mean arterial pressure during PWA'		0.0676541	2.87939e-35	'Forced vital capacity (FVC)'
-0.0825513	3.59047e-58	'Wears glasses or contact lenses'		-0.0686911	3.52205e-35	'End systolic pressure during PWA'
0.0818388	9.04013e-57	'Number in household'		0.0644552	4.61309e-35	'Creatinine (enzymatic) in urine'
0.0843637	2.99024e-56	'Peak expiratory flow (PEF)'		-0.0673808	3.6731e-34	'Heart rate during PWA'
0.0819934	1.70397e-55	'Sitting height'		0.0647899	1.76822e-32	'Forced expiratory volume in 1-second (FEV1)'
0.0808515	4.9514e-55	'Weekly usage of mobile phone in last 3 months'		-0.0684061	2.61724e-32	'Systolic blood pressure, automated reading'
-0.097418	3.2072e-54	'Interpolated Age of participant when non-cancer illness first diagnosed'		-0.0601762	9.06287e-31	'Volume of Li-Hep plasma held by UKB'
-0.0799875	4.03714e-54	'Leg fat percentage (right)'		0.0582968	7.88204e-30	'Standing height'
0.0796506	8.09888e-54	'Distance (Euclidean) to coast'		-0.061764	5.53084e-29	'Number of beats in waveform average for PWA'
0.0793907	2.3808e-53	'Hands-free device/speakerphone use with mobile phone in last 3 month'		-0.0580658	1.18992e-28	'Volume of serum held by UKB'
0.0806725	4.34441e-53	'Red blood cell (erythrocyte) count'		0.0565691	3.31352e-28	'Height'
0.0892594	2.1628e-52	'Forced vital capacity (FVC), Best measure'		0.0589332	6.40971e-28	'Body surface area'
-0.0801844	3.03701e-52	'Impedance of whole body'		0.0557835	1.79381e-27	'Weight (pre-imaging)'
0.0785883	2.65084e-51	'Standing height'		0.0557857	1.91619e-27	'Weight'
0.0766548	6.53521e-49	'Creatinine (enzymatic) in urine'		0.0556619	5.30312e-27	'Sitting height'
-0.0751083	5.27446e-48	'Work/job satisfaction'		-0.0547265	1.90494e-26	'Sleep duration'
0.0756851	5.89644e-48	'Father still alive'		-0.0583257	1.60884e-25	'SHBG'
0.0747478	1.30255e-47	'Number of vehicles in household'		0.061231	3.13564e-25	'Heel broadband ultrasound attenuation (left)'
0.0742196	2.25056e-47	'Height'		0.055407	3.46845e-25	'Peak expiratory flow (PEF)'
0.0757857	4.80316e-47	'Haemoglobin concentration'		0.0536142	1.01303e-24	'Sodium in urine'
-0.0742267	1.95478e-46	'Eye problems/disorders'		0.0622004	2.0055e-24	'Average weekly beer plus cider intake'
0.0719318	5.64767e-44	'Time spent driving'		0.0591995	1.09505e-23	'Heel quantitative ultrasound index (QUI), direct entry (left)'
0.072865	1.30299e-43	'Haematocrit percentage'		0.0512729	1.93096e-23	'Waist circumference'
-0.0779405	6.89067e-43	'Central augmentation pressure during PWA'		-0.0524298	2.89612e-23	'Trunk fat percentage'
-0.0706681	1.38285e-42	'Body fat percentage'		-0.0511227	4.56287e-23	'Impedance of leg (left)'
0.0713481	1.57779e-42	'Sodium in urine'		-0.0510226	5.52329e-23	'Impedance of leg (right)'
-0.0709494	1.66662e-42	'Duration of hearing test (left)'		-0.0536122	5.28321e-22	'HDL cholesterol'
-0.0743343	2.20175e-42	'Verbal interview duration'		-0.0497837	2.88555e-21	'Volume of EDTA2 plasma held by UKB'
-0.0712739	1.26915e-41	'Leg fat percentage (left)'		0.0555973	3.30127e-21	'Heel broadband ultrasound attenuation (right)'
0.0816713	5.97219e-41	'Average weekly beer plus cider intake'		-0.0516773	6.37634e-21	'Ventricular rate'
-0.0716358	1.75112e-40	'Average heart rate'		0.0551811	8.71632e-21	'Speed of sound through heel (left)'
0.0717102	4.16483e-40	'Average total household income before tax'		0.0544074	2.23603e-20	'Heel quantitative ultrasound index (QUI), direct entry (right)'
-0.0734011	1.22049e-39	'Apolipoprotein A'		-0.0505483	1.22673e-19	'Apolipoprotein A'
-0.0727017	9.3214e-39	'SHBG'		-0.0479737	4.90065e-19	'Cardiac output'
0.0670261	9.89198e-39	'Length of mobile phone use'		0.0458411	8.02707e-19	'Hands-free device/speakerphone use with mobile phone in last 3 month'
0.076451	1.95919e-38	'Heel quantitative ultrasound index (QUI), direct entry (left)'		-0.0455759	1.40075e-18	'Sample collection duration'
-0.0714638	7.50251e-38	'HDL cholesterol'		0.045123	2.28162e-18	'Number of vehicles in household'
0.0673597	5.52293e-37	'Drive faster than motorway speed limit'		0.0512848	2.32966e-18	'Forced expiratory volume in 1-second (FEV1), Best measure'
-0.0653867	7.99168e-37	'Sleep duration'		0.0510125	4.22955e-18	'Speed of sound through heel (right)'
0.0744981	1.40937e-36	'Heel broadband ultrasound attenuation (left)'		-0.0444613	5.01345e-18	'Home location - east co-ordinate (rounded)'
-0.0654289	2.0504e-36	'Duration of hearing test (right)'		0.0507468	5.22915e-18	'Forced vital capacity (FVC), Best measure'
0.0738456	5.7382e-36	'Speed of sound through heel (left)'		-0.0444952	6.76444e-18	'Home location at assessment - east co-ordinate (rounded)'
0.071914	2.05356e-34	'Heel quantitative ultrasound index (QUI), direct entry (right)'		0.0438472	2.43134e-17	'Time spent driving'
-0.0642341	1.16653e-33	'Mean time to correctly identify matches'		0.0431335	4.6829e-17	'Operation code (1218 - vasectomy)'
-0.0849312	1.67409e-33	'Had menopause'		-0.0456412	5.76343e-17	'Verbal interview duration'
0.0732653	1.1707e-32	'Length of working week for main job'		-0.0428707	2.12549e-16	'Biometrics duration'
0.0699135	1.29392e-32	'Speed of sound through heel (right)'		0.0504005	2.81411e-16	'Length of working week for main job'
-0.0610111	2.6325e-32	'Length of time at current address'		-0.0426942	5.17904e-16	'Platelet crit'
0.0625791	4.70154e-32	'Creatinine'		0.0419895	2.48206e-15	'Drive faster than motorway speed limit'
-0.0629316	5.02076e-32	'Time to complete round'		0.0400343	1.02676e-14	'Getting up in morning'
0.0690887	6.93826e-32	'Heel broadband ultrasound attenuation (right)'		-0.0405713	1.32129e-14	'Platelet count'
-0.0649726	7.0699e-32	'Heart rate during PWA'		-0.0400914	1.7623e-14	'Volume of EDTA1 plasma held by UKB'
-0.062056	1.77031e-31	'Duration to first press of snap-button in each round'		0.0394448	1.94219e-14	'Length of mobile phone use'
-0.0601644	2.52565e-31	'Arm fat percentage (right)'		0.0535419	2.54418e-14	'Heel Broadband ultrasound attenuation, direct entry'
0.0617811	1.57747e-30	'LV end systolic volume'		0.0531107	4.08756e-14	'Heel bone mineral density (BMD) T-score, automated'
0.0606325	1.83245e-29	'LV end diastolic volume'		-0.0387822	4.45766e-14	'Home location - north co-ordinate (rounded)'
-0.0582273	1.94399e-29	'Arm fat percentage (left)'		0.0417398	6.99224e-14	'Age started wearing glasses or contact lenses'
-0.0600335	1.80051e-27	'Number of beats in waveform average for PWA'		0.0386212	7.05258e-14	'Daytime dozing / sleeping (narcolepsy)'
-0.0564291	2.87732e-27	'Biometrics duration'		-0.0385782	7.91261e-14	'Home location at assessment - north co-ordinate (rounded)'
-0.0563222	3.73294e-27	'Volume of Li-Hep plasma held by UKB'		-0.0375482	3.55094e-13	'Home area population density - urban or rural'
0.0566909	1.40848e-26	'Urate'		0.0381013	4.07171e-13	'Risk taking'
-0.0546886	2.36257e-25	'Mean carotid IMT (intima-medial thickness) at 150 degrees '		0.0507763	4.4403e-13	'RR interval'
-0.0534174	4.21982e-25	'Other eye problems'		-0.0386991	6.49645e-13	'LV ejection fraction'
-0.0534401	5.88109e-25	'Sample collection duration'		0.0385338	8.13288e-13	'LV end systolic volume'
-0.0558166	1.33093e-24	'Number of treatments/medications taken'		0.0502625	8.53228e-13	'Speed of sound through heel'

## Sheet: Network10 (S)
Network 10 (Sensory group – motor)
* Before age deconfounding				* After age deconfounding
r	P	Non-imaging variable		r	P	Non-imaging variable
-0.168694	6.07048e-191	'Cardiac index during PWA'		-0.144283	4.91764e-173	'Impedance of arm (right)'
0.15282	2.47106e-186	'Whole body water mass'		-0.143036	4.54237e-170	'Impedance of arm (left)'
0.14917	6.10359e-185	'Leg fat-free mass (right)'		-0.138869	6.56052e-154	'Leg fat percentage (left)'
-0.146026	2.18332e-179	'age'		-0.13839	7.47232e-153	'Leg fat percentage (right)'
0.149777	5.49955e-179	'Arm fat-free mass (right)'		0.132959	5.67143e-147	'Arm fat-free mass (right)'
0.146426	3.13053e-178	'Whole body fat-free mass'		-0.132912	6.3438e-147	'Impedance of whole body'
-0.157642	4.83192e-174	'Cardiac output during PWA'		0.131293	2.66476e-143	'Arm predicted mass (left)'
0.140635	6.16258e-166	'Hand grip strength (left)'		0.131087	7.32867e-143	'Arm fat-free mass (left)'
0.141263	8.50237e-166	'Arm predicted mass (left)'		0.130692	4.34055e-142	'Whole body fat-free mass'
0.141215	1.07772e-165	'Arm fat-free mass (left)'		0.139968	1.28138e-141	'Testosterone'
-0.14405	1.41854e-165	'Impedance of arm (left)'		-0.130598	3.63485e-136	'Body fat percentage'
-0.141351	1.92251e-159	'Impedance of arm (right)'		0.130257	1.6995e-135	'Whole body water mass'
0.137692	4.60624e-159	'Hand grip strength (right)'		0.127254	9.83104e-135	'Leg fat-free mass (right)'
-0.134315	5.01579e-150	'Leg fat percentage (right)'		-0.141052	1.57086e-133	'Cardiac index during PWA'
0.138208	4.28043e-138	'Testosterone'		0.123762	1.12588e-128	'Hand grip strength (left)'
-0.128635	1.13662e-137	'Impedance of whole body'		-0.132971	5.74241e-124	'Cardiac output during PWA'
-0.128954	8.13048e-133	'Leg fat percentage (left)'		0.121092	3.27031e-123	'Hand grip strength (right)'
-0.135201	3.2464e-132	'Central systolic blood pressure during PWA'		-0.118652	3.09045e-117	'Arm fat percentage (left)'
-0.134041	2.50741e-131	'Systolic brachial blood pressure'		-0.118222	2.04672e-116	'Arm fat percentage (right)'
-0.13411	4.31388e-130	'Central pulse pressure during PWA'		-0.118309	5.8233e-112	'Leg fat mass (right)'
-0.132694	2.24232e-127	'Peripheral pulse pressure during PWA'		0.110087	7.5347e-96	'Creatinine'
-0.123339	1.37936e-126	'Body fat percentage'		0.109054	9.80705e-96	'Haemoglobin concentration'
0.126519	1.73943e-119	'Forced vital capacity (FVC)'		0.10745	5.60953e-93	'Haematocrit percentage'
0.124771	3.09571e-116	'Forced expiratory volume in 1-second (FEV1)'		-0.106346	2.63925e-87	'Average heart rate'
0.125832	1.10134e-102	'Forced expiratory volume in 1-second (FEV1), Best measure'		-0.107784	2.46488e-85	'Systolic brachial blood pressure'
0.114546	1.9881e-102	'Peak expiratory flow (PEF)'		-0.107739	7.39728e-85	'Heart rate during PWA'
-0.110233	2.24118e-101	'Arm fat percentage (right)'		-0.106764	6.78935e-83	'Central systolic blood pressure during PWA'
0.118331	2.77198e-101	'Total peripheral resistance during PWA'		0.101024	2.34775e-82	'Red blood cell (erythrocyte) count'
-0.109393	7.67009e-100	'Arm fat percentage (left)'		-0.0987732	1.86509e-78	'Trunk fat percentage'
-0.10833	2.15646e-98	'Current employment status'		-0.103802	1.97357e-78	'Peripheral pulse pressure during PWA'
-0.116809	5.7781e-96	'Stroke volume during PWA'		-0.103077	2.32617e-77	'Central pulse pressure during PWA'
0.12133	1.49531e-95	'Forced vital capacity (FVC), Best measure'		-0.100759	1.85052e-74	'Number of beats in waveform average for PWA'
0.105503	1.3072e-92	'Weekly usage of mobile phone in last 3 months'		0.0952136	5.0994e-72	'Urate'
-0.106628	9.22429e-88	'Average heart rate'		0.0977667	1.37326e-69	'Total peripheral resistance during PWA'
0.104949	4.387e-84	'Average total household income before tax'		0.0939292	2.38649e-69	'Peak expiratory flow (PEF)'
-0.100059	8.59405e-84	'Leg fat mass (right)'		-0.090224	1.23248e-68	'Sleep duration'
-0.0994601	4.47635e-83	'Sleep duration'		-0.090099	3.08773e-68	'Impedance of leg (right)'
-0.10958	5.58763e-82	'Systolic blood pressure, automated reading'		0.0936581	4.19513e-66	'Forced vital capacity (FVC)'
-0.105794	7.14669e-82	'Heart rate during PWA'		-0.0934444	9.16792e-65	'Ventricular rate'
0.100577	1.20908e-81	'Haemoglobin concentration'		-0.0883884	3.89602e-63	'Impedance of leg (left)'
0.100371	2.58818e-81	'Red blood cell (erythrocyte) count'		0.0938668	8.99427e-58	'Forced vital capacity (FVC), Best measure'
0.100098	1.71486e-79	'Creatinine'		0.0872651	1.3498e-57	'Forced expiratory volume in 1-second (FEV1)'
0.0983395	4.07991e-78	'Haematocrit percentage'		0.0928808	1.34444e-56	'Forced expiratory volume in 1-second (FEV1), Best measure'
-0.0959697	3.81571e-77	'Trunk fat percentage'		-0.0878111	6.99289e-55	'Stroke volume during PWA'
0.127016	8.91919e-77	'Year ended full time education'		0.0793468	7.28292e-54	'Standing height'
-0.0950176	7.36135e-76	'Work/job satisfaction'		0.0788588	2.86093e-53	'Height'
0.0989616	8.72926e-76	'Body surface area'		0.0883975	5.189e-51	'Average weekly beer plus cider intake'
-0.0993096	2.24204e-72	'Number of beats in waveform average for PWA'		-0.083014	9.88513e-51	'Mean arterial pressure during PWA'
0.0937794	2.25666e-72	'Standing height'		0.0849423	4.55663e-47	'Heel broadband ultrasound attenuation (left)'
0.0917063	1.79e-71	'Height'		0.0843828	1.80118e-46	'Heel quantitative ultrasound index (QUI), direct entry (left)'
0.0915384	2.14602e-70	'Hands-free device/speakerphone use with mobile phone in last 3 month'		-0.0754322	2.19796e-46	'Whole body fat mass'
-0.0977745	9.1965e-70	'Mean arterial pressure during PWA'		0.0736667	5.78758e-46	'Weekly usage of mobile phone in last 3 months'
0.0914038	1.41687e-68	'Seated height'		0.0731986	1.65375e-45	'Hands-free device/speakerphone use with mobile phone in last 3 month'
0.0886743	6.28345e-67	'Weight (pre-imaging)'		0.0987149	3.61394e-45	'RR interval'
0.101419	1.18282e-66	'Average weekly beer plus cider intake'		0.0734618	4.69001e-45	'Creatinine (enzymatic) in urine'
-0.093782	3.19632e-65	'Ventricular rate'		0.0721521	2.91603e-44	'Sitting height'
-0.0878815	5.36804e-65	'Impedance of leg (right)'		-0.0797991	3.30178e-44	'Pulse rate, automated reading'
0.0876836	7.33408e-65	'Own or rent accommodation lived in'		0.075393	3.68638e-44	'Average total household income before tax'
0.0885827	1.67048e-64	'Sitting height'		0.0722369	1.48964e-43	'Sodium in urine'
0.0875251	3.46758e-63	'Weight'		0.0742759	2.15996e-43	'Body surface area'
0.087416	1.03695e-61	'Drive faster than motorway speed limit'		0.0805991	8.17138e-43	'Heel quantitative ultrasound index (QUI), direct entry (right)'
0.0855582	1.45847e-61	'Length of mobile phone use'		0.0805337	9.59503e-43	'Heel broadband ultrasound attenuation (right)'
0.0848769	2.71774e-61	'Number in household'		-0.0780745	2.18549e-42	'Systolic blood pressure, automated reading'
0.088536	5.57829e-61	'LV end systolic volume'		0.0802578	3.42094e-42	'Speed of sound through heel (left)'
0.096886	9.29286e-61	'Heel quantitative ultrasound index (QUI), direct entry (left)'		0.070676	6.65198e-41	'Drive faster than motorway speed limit'
0.0881594	1.78059e-60	'LV end diastolic volume'		0.0937059	7.4392e-41	'PP interval'
-0.0925999	7.06416e-60	'Central augmentation pressure during PWA'		0.0717336	1.37141e-40	'LV end systolic volume'
0.085143	7.17735e-60	'Sodium in urine'		-0.0738452	4.80096e-40	'Pulse rate'
-0.0892066	3.22884e-58	'End systolic pressure during PWA'		0.0689848	9.2215e-40	'Seated height'
0.0946051	5.28202e-58	'Heel broadband ultrasound attenuation (left)'		0.0769406	3.69327e-39	'Speed of sound through heel (right)'
0.0937679	5.21616e-57	'Speed of sound through heel (left)'		-0.072184	3.13595e-38	'SHBG'
0.0932666	8.68996e-57	'Heel quantitative ultrasound index (QUI), direct entry (right)'		0.0795098	3.54751e-38	'Length of working week for main job'
-0.0818894	1.20672e-56	'Impedance of leg (left)'		0.0651772	7.21e-37	'Weight'
0.0825179	2.02392e-56	'Creatinine (enzymatic) in urine'		0.0649382	1.86225e-36	'Length of mobile phone use'
0.0839697	2.29157e-56	'Urate'		0.0649231	2.27172e-36	'Daytime dozing / sleeping (narcolepsy)'
0.0906053	1.10865e-53	'Speed of sound through heel (right)'		-0.0694243	6.70999e-36	'End systolic pressure during PWA'
0.0800214	1.17096e-53	'Mother still alive'		-0.0873322	1.08028e-35	'QRS num'
0.0947163	1.65523e-53	'Length of working week for main job'		-0.0632999	5.44203e-34	'Nervous feelings'
0.0903375	2.26908e-53	'Heel broadband ultrasound attenuation (right)'		-0.0626929	6.73319e-34	'Seen doctor (GP) for nerves, anxiety, tension or depression'
-0.108181	2.31083e-53	'Ever had breast cancer screening / mammogram'		0.0616958	3.04592e-33	'Weight (pre-imaging)'
0.078196	5.96548e-52	'Number of vehicles in household'		0.0608279	2.45667e-32	'Waist circumference'
-0.0827417	1.01356e-49	'SHBG'		0.0604088	1.63438e-31	'Getting up in morning'
0.0757241	1.48188e-48	'Time spent driving'		-0.0602625	1.73554e-31	'Work/job satisfaction'
0.0988614	2.68205e-45	'RR interval'		0.0622803	5.35679e-31	'LV end diastolic volume'
-0.0784577	8.67707e-43	'Pulse rate, automated reading'		-0.0655505	8.23128e-31	'Central augmentation pressure during PWA'
0.0942927	2.38732e-41	'PP interval'		-0.0584386	4.43715e-29	'Worrier / anxious feelings'
-0.0691898	9.15107e-41	'Ever had bowel cancer screening'		-0.0570121	1.26508e-28	'Non-cancer illness code, self-reported (1286 - depression)'
-0.0727674	1.10321e-40	'Number of treatments/medications taken'		-0.0620047	1.4526e-28	'Neuroticism score'
-0.0683648	2.37835e-40	'Mean time to correctly identify matches'		0.0578219	3.32691e-28	'Risk taking'
-0.0654442	3.6026e-37	'Wears glasses or contact lenses'		0.0565841	5.55785e-28	'Number of vehicles in household'
0.0682554	6.65386e-37	'LV stroke volume'		-0.0576057	7.18829e-28	'Platelet crit'
-0.0697394	6.08735e-36	'Apolipoprotein A'		-0.0570716	2.19443e-27	'Platelet count'
0.0648265	9.32153e-36	'Father still alive'		0.055297	1.18182e-26	'Time spent driving'
-0.0635476	3.61257e-35	'Non-cancer illness code, self-reported (1065 - hypertension)'		-0.0556	1.67151e-26	'Volume of Li-Hep plasma held by UKB'
-0.086528	4.55931e-35	'QRS num'		0.0545064	2.65829e-26	'Operation code (1218 - vasectomy)'
-0.0629462	4.18449e-34	'Whole body fat mass'		-0.0546533	3.78689e-26	'Miserableness'
-0.0676082	4.77037e-34	'HDL cholesterol'		-0.0555354	6.5797e-26	'Arm fat mass (right)'
-0.062818	7.23071e-34	'Duration to first press of snap-button in each round'		-0.0542329	3.37473e-25	'Volume of serum held by UKB'
-0.0852282	1.0002e-33	'Had menopause'		-0.0534288	3.97676e-25	'Health satisfaction'
-0.0623256	1.3263e-33	'Time spent watching television (TV)'		0.0532355	5.55403e-25	'Skin colour'

## Sheet: Network11 (S)
Network 11 (Sensory group – motor)
* Before age deconfounding				* After age deconfounding
r	P	Non-imaging variable		r	P	Non-imaging variable
-0.167872	3.19144e-237	'age'		-0.122549	4.86237e-125	'Leg fat percentage (right)'
0.133307	7.04189e-142	'Leg fat-free mass (right)'		0.129838	5.66842e-122	'Testosterone'
-0.145099	2.8739e-141	'Cardiac index during PWA'		-0.121691	2.18503e-118	'Leg fat percentage (left)'
0.136909	9.07549e-140	'Forced vital capacity (FVC)'		-0.116675	1.92344e-113	'Impedance of arm (left)'
0.130598	3.34262e-136	'Whole body water mass'		-0.114382	4.96289e-109	'Body fat percentage'
0.12671	1.29687e-133	'Whole body fat-free mass'		-0.112887	2.85926e-106	'Impedance of arm (right)'
0.13375	1.99284e-133	'Forced expiratory volume in 1-second (FEV1)'		-0.111768	3.6241e-104	'Arm fat percentage (left)'
0.129121	3.69993e-133	'Arm fat-free mass (right)'		0.111745	4.12551e-104	'Arm fat-free mass (left)'
0.12742	5.18193e-132	'Hand grip strength (left)'		0.111458	1.40892e-103	'Arm predicted mass (left)'
0.123519	6.0435e-127	'Arm fat-free mass (left)'		0.111051	7.45875e-103	'Arm fat-free mass (right)'
0.123047	5.61905e-126	'Arm predicted mass (left)'		-0.108886	6.01634e-99	'Arm fat percentage (right)'
-0.12228	1.69728e-124	'Leg fat percentage (right)'		0.110437	3.81787e-98	'Haemoglobin concentration'
-0.132781	1.29484e-123	'Cardiac output during PWA'		0.108259	7.4564e-98	'Whole body fat-free mass'
0.122721	1.53499e-122	'Hand grip strength (right)'		-0.104797	8.96144e-92	'Leg fat mass (right)'
0.127725	4.57215e-118	'Testosterone'		0.104585	2.09713e-91	'Leg fat-free mass (right)'
0.131157	1.82216e-111	'Forced expiratory volume in 1-second (FEV1), Best measure'		0.106521	2.11512e-91	'Haematocrit percentage'
0.130458	2.7222e-110	'Forced vital capacity (FVC), Best measure'		-0.10227	1.78398e-87	'Impedance of whole body'
0.113332	1.17077e-106	'Weekly usage of mobile phone in last 3 months'		0.103731	2.23084e-86	'Whole body water mass'
-0.113092	1.29853e-106	'Body fat percentage'		0.101657	1.74348e-84	'Hand grip strength (left)'
-0.112151	6.54261e-105	'Impedance of arm (left)'		-0.110915	5.39081e-83	'Cardiac index during PWA'
-0.119969	2.61203e-104	'Central pulse pressure during PWA'		0.098026	1.13585e-78	'Hand grip strength (right)'
0.148244	3.39847e-104	'Year ended full time education'		-0.102348	5.79858e-74	'Cardiac output during PWA'
-0.111217	1.2384e-103	'Current employment status'		0.0984785	6.39676e-73	'Forced vital capacity (FVC)'
-0.11949	1.69414e-103	'Central systolic blood pressure during PWA'		0.091162	2.39847e-67	'Red blood cell (erythrocyte) count'
0.116923	3.24681e-102	'Peak expiratory flow (PEF)'		-0.0888523	2.38026e-66	'Trunk fat percentage'
-0.116729	7.47068e-100	'Systolic brachial blood pressure'		0.0990521	3.72277e-64	'Forced vital capacity (FVC), Best measure'
-0.116881	4.51318e-99	'Peripheral pulse pressure during PWA'		0.089854	1.353e-63	'Peak expiratory flow (PEF)'
-0.110363	1.36748e-97	'Leg fat percentage (left)'		0.0896759	9.84784e-61	'Forced expiratory volume in 1-second (FEV1)'
-0.106309	2.13308e-94	'Impedance of arm (right)'		0.0848033	1.69159e-57	'Creatinine'
-0.101102	1.73078e-85	'Arm fat percentage (left)'		0.0931299	6.80723e-57	'Forced expiratory volume in 1-second (FEV1), Best measure'
-0.0997036	3.41796e-83	'Arm fat percentage (right)'		-0.0815337	2.40538e-56	'Sleep duration'
-0.107523	1.60897e-81	'Stroke volume during PWA'		-0.0847047	2.715e-53	'Systolic brachial blood pressure'
0.100432	2.05812e-81	'Haemoglobin concentration'		-0.084945	4.82237e-53	'Central systolic blood pressure during PWA'
-0.0975534	1.00124e-79	'Impedance of whole body'		0.0799341	3.12978e-51	'Urate'
-0.0957942	4.43698e-77	'Work/job satisfaction'		-0.0822015	9.03723e-50	'Central pulse pressure during PWA'
0.101918	1.71441e-75	'Total peripheral resistance during PWA'		0.0764736	2.09248e-49	'Weekly usage of mobile phone in last 3 months'
0.0986437	1.85891e-74	'Average total household income before tax'		-0.0817682	2.89957e-49	'Peripheral pulse pressure during PWA'
0.0958227	3.02564e-74	'Haematocrit percentage'		0.0751715	1.48532e-48	'Height'
-0.092161	1.51467e-71	'Sleep duration'		0.0750753	2.15649e-48	'Standing height'
-0.0920066	4.38945e-71	'Leg fat mass (right)'		-0.0756974	5.16915e-45	'Average heart rate'
0.0899385	8.35203e-69	'Height'		0.0772628	4.62898e-44	'Total peripheral resistance during PWA'
-0.0902388	2.18547e-68	'Trunk fat percentage'		-0.0683889	5.81725e-40	'Whole body fat mass'
0.0898644	2.20492e-68	'Own or rent accommodation lived in'		0.0811327	1.10101e-39	'Length of working week for main job'
0.0934224	1.04757e-67	'Body surface area'		0.0686598	1.44918e-39	'Creatinine (enzymatic) in urine'
0.0905173	1.56204e-67	'Standing height'		-0.0724112	3.3587e-39	'Heart rate during PWA'
0.0906439	1.823e-67	'Sitting height'		0.0676224	4.44485e-39	'Sitting height'
0.0903538	3.47402e-66	'Red blood cell (erythrocyte) count'		0.0769333	4.98577e-39	'Average weekly beer plus cider intake'
-0.0963176	1.12551e-63	'Systolic blood pressure, automated reading'		-0.0725345	5.81492e-38	'Stroke volume during PWA'
0.0856032	9.21646e-62	'Hands-free device/speakerphone use with mobile phone in last 3 month'		0.0733858	9.09209e-36	'Heel broadband ultrasound attenuation (right)'
0.0857776	2.05637e-61	'Mother still alive'		0.0731824	1.39751e-35	'Heel quantitative ultrasound index (QUI), direct entry (right)'
0.0839821	2.25065e-59	'Length of mobile phone use'		0.0729051	4.24752e-35	'Heel broadband ultrasound attenuation (left)'
0.0843389	1.27403e-58	'Seated height'		0.0634881	1.21578e-34	'Hands-free device/speakerphone use with mobile phone in last 3 month'
0.0979695	3.87977e-57	'Length of working week for main job'		-0.0674524	2.95055e-34	'Number of beats in waveform average for PWA'
0.0836698	1.13945e-56	'Drive faster than motorway speed limit'		0.0636716	3.33732e-34	'Sodium in urine'
-0.0862577	1.65434e-56	'Number of treatments/medications taken'		0.0642951	3.91862e-34	'Drive faster than motorway speed limit'
-0.11139	1.7399e-56	'Ever had breast cancer screening / mammogram'		0.0625955	1.01698e-33	'Seated height'
-0.0876196	2.71283e-56	'Central augmentation pressure during PWA'		0.0710075	2.23131e-33	'Heel quantitative ultrasound index (QUI), direct entry (left)'
0.0848184	4.24748e-56	'LV end diastolic volume'		-0.0667482	2.25293e-33	'Mean arterial pressure during PWA'
0.0924659	1.1503e-55	'Average weekly beer plus cider intake'		0.064748	2.29369e-33	'Body surface area'
0.0803366	3.18535e-55	'Weight (pre-imaging)'		0.0642866	1.49121e-32	'Average total household income before tax'
-0.0804175	1.7139e-54	'Ever had bowel cancer screening'		0.0697821	1.69182e-32	'Speed of sound through heel (right)'
0.0865157	7.06345e-53	'Lifetime number of sexual partners'		-0.0660838	2.64184e-32	'SHBG'
0.0822575	7.38481e-53	'LV end systolic volume'		-0.0607083	7.16002e-32	'Impedance of leg (right)'
-0.0842905	2.97042e-52	'Mean arterial pressure during PWA'		-0.0646783	7.16356e-32	'Ventricular rate'
0.0791609	4.71601e-52	'Creatinine (enzymatic) in urine'		0.0628433	1.56829e-31	'LV end systolic volume'
0.078756	1.84847e-51	'Sodium in urine'		-0.0593046	1.66763e-30	'Seen doctor (GP) for nerves, anxiety, tension or depression'
0.078704	2.11067e-51	'Weight'		0.0582968	1.06968e-29	'Length of mobile phone use'
0.0773469	3.55508e-51	'Number in household'		0.0667304	1.14915e-29	'Speed of sound through heel (left)'
0.0876745	2.2918e-50	'Heel quantitative ultrasound index (QUI), direct entry (right)'		-0.0573824	5.62556e-29	'Non-cancer illness code, self-reported (1286 - depression)'
-0.0789956	4.54461e-50	'Mean time to correctly identify matches'		-0.0605558	1.12779e-28	'Number of treatments/medications taken'
0.0763466	5.85287e-49	'Father still alive'		-0.0562138	1.47905e-27	'Impedance of leg (left)'
0.0854222	6.81556e-48	'Speed of sound through heel (right)'		-0.0555495	5.3564e-27	'Work/job satisfaction'
0.0853532	1.65088e-47	'Heel quantitative ultrasound index (QUI), direct entry (left)'		0.0554484	5.57609e-27	'Getting up in morning'
0.0845709	5.68318e-47	'Heel broadband ultrasound attenuation (right)'		-0.0548377	2.70069e-26	'Arm fat mass (right)'
0.08396	5.05787e-46	'Heel broadband ultrasound attenuation (left)'		-0.0602842	6.37138e-26	'Pulse rate, automated reading'
-0.0762351	1.24441e-45	'Average heart rate'		-0.0590375	6.31246e-25	'Systolic blood pressure, automated reading'
-0.0726373	2.27176e-45	'Length of time at current address'		-0.0535987	1.19397e-24	'Volume of serum held by UKB'
-0.0780096	2.23935e-44	'SHBG'		0.0571574	1.2272e-24	'Pulse wave reflection index'
0.0822425	3.17977e-44	'Speed of sound through heel (left)'		0.0548369	2.16138e-24	'LV end diastolic volume'
0.0719202	5.82703e-44	'Time spent driving'		-0.0523329	2.26705e-24	'Treatment/medication code (1140921600 - citalopram)'
0.0737507	6.94904e-44	'Creatinine'		-0.05322	5.0639e-24	'Platelet crit'
-0.0769525	9.80324e-44	'End systolic pressure during PWA'		-0.0567436	1.73037e-23	'Central augmentation pressure during PWA'
-0.0705014	6.59482e-43	'Non-cancer illness code, self-reported (1065 - hypertension)'		-0.0520011	2.2047e-23	'Volume of Li-Hep plasma held by UKB'
-0.0861442	9.66687e-43	'Interpolated Age of participant when non-cancer illness first diagnosed'		-0.055592	1.29528e-22	'End systolic pressure during PWA'
-0.0696483	7.00982e-42	'Wears glasses or contact lenses'		0.0512498	1.68767e-22	'Risk taking'
-0.0697709	2.32068e-39	'Duration to first press of snap-button in each round'		-0.0496655	4.16061e-22	'Non-cancer illness code, self-reported (1065 - hypertension)'
0.0697286	1.92405e-38	'LV stroke volume'		0.0546292	4.75865e-22	'Lifetime number of sexual partners'
0.0654857	3.0303e-37	'Vascular/heart problems diagnosed by doctor (-7.0 - None of the above)'		0.0495809	5.16844e-22	'Weight'
-0.0703663	4.15138e-37	'Heart rate during PWA'		-0.0535736	7.75851e-22	'Pulse rate'
0.0802554	6.80362e-37	'Number of symbol digit matches made correctly'		-0.0502297	1.43087e-21	'Platelet count'
0.0673314	7.95893e-37	'Urate'		-0.0666601	1.88653e-21	'QTC interval'
0.0801626	8.20926e-37	'Number of symbol digit matches attempted'		0.0666215	1.98938e-21	'RR interval'
-0.0650447	9.10772e-37	'Vascular/heart problems diagnosed by doctor (4 - High blood pressure)'		0.0487651	2.27478e-21	'Weight (pre-imaging)'
-0.0646929	2.17944e-36	'Diagnoses - secondary ICD10 (I10 - I10 Essential (primary) hypertension)'		-0.052973	2.81212e-21	'Neuroticism score'
-0.063535	3.77076e-35	'Number of self-reported non-cancer illnesses'		0.0481082	7.70614e-21	'Operation code (1218 - vasectomy)'
-0.0632896	2.33406e-34	'Duration to first press of snap-button in each round '		0.0496748	8.54934e-21	'Alanine aminotransferase'
-0.0659786	7.59297e-33	'Number of beats in waveform average for PWA'		-0.0480853	1.18553e-20	'Health satisfaction'
-0.0652668	2.00536e-32	'Ventricular rate'		0.0482198	1.19926e-20	'Time spent driving'
-0.083183	3.34519e-32	'Had menopause'		-0.0478802	7.22801e-20	'Ever unenthusiastic/disinterested for a whole week'
0.0603664	1.26713e-31	'Number of vehicles in household'		-0.0474779	9.84994e-20	'Worrier / anxious feelings'

## Sheet: Network12 (S)
Network 12 (Sensory group – motor)
* Before age deconfounding				* After age deconfounding
r	P	Non-imaging variable		r	P	Non-imaging variable
-0.186166	3.24647e-292	'age'		-0.134138	7.77203e-121	'Cardiac index during PWA'
-0.171337	5.38784e-197	'Cardiac index during PWA'		-0.130697	8.54199e-120	'Cardiac output during PWA'
-0.163589	1.91397e-187	'Cardiac output during PWA'		-0.11375	1.36292e-103	'Leg fat percentage (right)'
-0.146383	1.65748e-156	'Systolic brachial blood pressure'		-0.113212	1.26228e-102	'Leg fat percentage (left)'
-0.146718	1.34944e-155	'Central systolic blood pressure during PWA'		-0.114656	2.90982e-101	'Average heart rate'
0.137724	2.1699e-151	'Leg fat-free mass (right)'		-0.109274	1.15389e-99	'Impedance of arm (left)'
-0.142072	6.53615e-146	'Central pulse pressure during PWA'		-0.108045	1.84195e-97	'Impedance of arm (right)'
-0.132132	7.81045e-146	'Current employment status'		-0.109302	9.52645e-96	'Impedance of whole body'
-0.140658	4.9399e-143	'Peripheral pulse pressure during PWA'		-0.108761	8.59191e-95	'Body fat percentage'
0.131149	2.39637e-137	'Whole body water mass'		-0.111837	9.10121e-92	'Systolic brachial blood pressure'
0.16931	9.07887e-136	'Year ended full time education'		-0.110352	5.90061e-89	'Heart rate during PWA'
0.12504	6.19411e-125	'Arm fat-free mass (right)'		-0.109335	7.2443e-87	'Central systolic blood pressure during PWA'
0.120944	8.02973e-122	'Whole body fat-free mass'		0.108979	2.72766e-86	'Testosterone'
-0.128496	2.95909e-112	'Systolic blood pressure, automated reading'		0.100487	1.7104e-84	'Leg fat-free mass (right)'
-0.115346	1.75111e-106	'Impedance of arm (left)'		0.100263	3.89825e-84	'Whole body fat-free mass'
-0.122895	4.28961e-106	'Stroke volume during PWA'		0.0997966	2.46646e-83	'Arm fat-free mass (right)'
0.112575	1.22759e-105	'Arm predicted mass (left)'		0.0995702	6.03102e-83	'Arm predicted mass (left)'
0.112494	1.71166e-105	'Arm fat-free mass (left)'		0.0992771	1.79836e-82	'Arm fat-free mass (left)'
0.116407	3.90986e-103	'Average total household income before tax'		0.100969	6.46101e-82	'Whole body water mass'
0.118927	2.70334e-102	'Total peripheral resistance during PWA'		-0.105366	2.75132e-81	'Number of beats in waveform average for PWA'
-0.112752	8.36847e-102	'Impedance of arm (right)'		-0.0980896	2.14833e-77	'Leg fat mass (right)'
-0.114528	4.87234e-101	'Average heart rate'		-0.10249	1.69258e-76	'Peripheral pulse pressure during PWA'
0.109515	1.11046e-99	'Weekly usage of mobile phone in last 3 months'		-0.0944696	4.26559e-75	'Sleep duration'
-0.108658	9.40777e-99	'Work/job satisfaction'		-0.100915	3.28056e-74	'Central pulse pressure during PWA'
0.113376	3.47515e-96	'Forced expiratory volume in 1-second (FEV1)'		-0.0932994	3.63148e-70	'Arm fat percentage (left)'
-0.109255	1.15202e-95	'Impedance of whole body'		-0.0904914	4.23589e-66	'Arm fat percentage (right)'
-0.105905	5.36177e-94	'Sleep duration'		0.0893916	8.11718e-65	'Haematocrit percentage'
0.105073	4.27002e-93	'Hand grip strength (left)'		-0.0882342	6.38447e-63	'Impedance of leg (right)'
0.104404	6.40035e-92	'Hand grip strength (right)'		0.0877629	1.55095e-62	'Haemoglobin concentration'
-0.104414	4.04327e-91	'Leg fat percentage (right)'		0.0919913	8.67729e-62	'Total peripheral resistance during PWA'
0.101182	7.65038e-85	'Mother still alive'		-0.0909985	1.68666e-61	'Ventricular rate'
-0.10739	2.56164e-84	'Heart rate during PWA'		-0.0863347	2.61171e-60	'Impedance of leg (left)'
-0.107361	8.27046e-84	'Mean arterial pressure during PWA'		0.0858542	6.51404e-60	'Red blood cell (erythrocyte) count'
0.106712	8.52752e-83	'Testosterone'		-0.0856952	1.92054e-59	'Trunk fat percentage'
0.104618	4.18548e-82	'Forced vital capacity (FVC)'		0.0825991	4.00844e-58	'Hand grip strength (left)'
0.0987364	7.94335e-82	'Own or rent accommodation lived in'		0.0823771	8.19806e-58	'Hand grip strength (right)'
-0.10052	3.34706e-81	'Leg fat percentage (left)'		-0.0884353	2.3401e-57	'Mean arterial pressure during PWA'
0.0977633	8.37947e-81	'Number in household'		0.0837656	3.86862e-56	'Creatinine'
0.0973972	1.72287e-79	'Hands-free device/speakerphone use with mobile phone in last 3 month'		-0.0882558	1.02776e-53	'Systolic blood pressure, automated reading'
0.0999347	2.68039e-78	'Peak expiratory flow (PEF)'		-0.0843272	9.73366e-51	'Stroke volume during PWA'
-0.103048	8.18874e-78	'Number of beats in waveform average for PWA'		0.0788995	3.30227e-48	'Average total household income before tax'
-0.0951283	7.47726e-76	'Body fat percentage'		-0.0765134	2.95462e-43	'End systolic pressure during PWA'
-0.102012	1.17976e-75	'End systolic pressure during PWA'		0.0963313	4.35385e-43	'RR interval'
-0.126996	5.25632e-73	'Ever had breast cancer screening / mammogram'		0.072947	1.81304e-42	'Peak expiratory flow (PEF)'
0.105041	5.83512e-72	'Forced expiratory volume in 1-second (FEV1), Best measure'		0.0722969	3.30837e-42	'Urate'
-0.0959366	3.57062e-67	'Central augmentation pressure during PWA'		0.0695917	1.522e-41	'Daytime dozing / sleeping (narcolepsy)'
-0.0891837	4.29878e-67	'Time spent watching television (TV)'		-0.0767628	4.98679e-41	'Pulse rate, automated reading'
-0.089393	5.9055e-67	'Ever had bowel cancer screening'		0.0681769	1.32395e-39	'Weekly usage of mobile phone in last 3 months'
0.0875833	1.9586e-64	'Length of mobile phone use'		-0.0683933	2.00846e-38	'Whole body fat mass'
0.0887351	1.54117e-63	'Drive faster than motorway speed limit'		0.0904052	3.89376e-38	'PP interval'
-0.091134	1.1179e-61	'Ventricular rate'		0.0674455	2.1392e-37	'Drive faster than motorway speed limit'
0.0856542	5.78918e-61	'Father still alive'		-0.0658167	2.7616e-37	'Time spent watching television (TV)'
0.0849121	1.21986e-58	'Red blood cell (erythrocyte) count'		-0.070745	6.90643e-37	'Pulse rate'
0.0854109	7.31571e-57	'LV end diastolic volume'		-0.064306	1.25497e-35	'Work/job satisfaction'
0.0926686	2.39687e-56	'Forced vital capacity (FVC), Best measure'		-0.0864727	5.03176e-35	'QRS num'
0.0848879	3.53407e-56	'Body surface area'		0.0634938	1.19931e-34	'Hands-free device/speakerphone use with mobile phone in last 3 month'
0.0844134	1.40341e-55	'LV end systolic volume'		0.0712748	1.28507e-33	'Heel broadband ultrasound attenuation (left)'
0.0800222	2.5001e-54	'Number of vehicles in household'		0.0631587	2.4461e-33	'Risk taking'
-0.08174	3.14784e-54	'Impedance of leg (right)'		-0.0610782	2.25791e-32	'Current employment status'
0.0788914	2.59308e-53	'Weight (pre-imaging)'		0.0690019	1.31112e-31	'Heel quantitative ultrasound index (QUI), direct entry (left)'
-0.0790201	8.7141e-51	'Impedance of leg (left)'		0.0628334	1.6024e-31	'LV end systolic volume'
0.0779026	2.15166e-50	'Weight'		0.0603716	5.83562e-31	'Creatinine (enzymatic) in urine'
-0.0770842	2.28307e-50	'Arm fat percentage (right)'		0.0627661	1.3972e-30	'Forced expiratory volume in 1-second (FEV1)'
-0.0934752	4.81176e-50	'Interpolated Age of participant when non-cancer illness first diagnosed'		0.0660922	2.5743e-29	'Heel broadband ultrasound attenuation (right)'
-0.0765773	1.0116e-49	'Arm fat percentage (left)'		0.0577286	3.74921e-29	'Length of mobile phone use'
0.0777481	1.99947e-49	'Haematocrit percentage'		-0.0581966	5.54814e-29	'Nervous feelings'
-0.0756724	1.42786e-48	'Trunk fat percentage'		-0.0622511	7.56158e-29	'SHBG'
0.0769666	1.8008e-48	'Haemoglobin concentration'		-0.0575699	7.71112e-29	'Seen doctor (GP) for nerves, anxiety, tension or depression'
-0.0751143	2.10585e-48	'Length of time at current address'		0.0684871	9.71086e-29	'Length of working week for main job'
-0.102309	6.55302e-48	'Had menopause'		0.0651846	1.46096e-28	'Heel quantitative ultrasound index (QUI), direct entry (right)'
-0.0789555	1.31363e-47	'Number of treatments/medications taken'		0.0600233	4.18547e-28	'Forced vital capacity (FVC)'
0.0853054	1.85823e-47	'Heel quantitative ultrasound index (QUI), direct entry (left)'		0.0647702	4.84072e-28	'Speed of sound through heel (left)'
-0.076654	3.06363e-47	'Mean time to correctly identify matches'		-0.0563324	5.52583e-28	'Non-cancer illness code, self-reported (1286 - depression)'
-0.0759683	2.32658e-46	'Duration to first press of snap-button in each round'		-0.0568955	1.19814e-27	'Worrier / anxious feelings'
0.0875864	5.52382e-46	'Length of working week for main job'		-0.0618326	1.36226e-27	'Central augmentation pressure during PWA'
-0.0734221	7.41184e-46	'Leg fat mass (right)'		0.0547754	1.5942e-26	'Standing height'
0.083794	7.57543e-46	'Heel broadband ultrasound attenuation (left)'		-0.0538918	9.51592e-26	'Treatment/medication code (1140921600 - citalopram)'
0.0742325	8.8056e-46	'Seated height'		0.0546432	1.2867e-25	'Sodium in urine'
0.0824163	2.09979e-44	'Speed of sound through heel (left)'		0.0536617	1.52817e-25	'Height'
0.0817721	5.06296e-44	'Heel quantitative ultrasound index (QUI), direct entry (right)'		0.0615239	1.53946e-25	'Average weekly beer plus cider intake'
0.0721664	1.61478e-43	'Standing height'		0.061257	2.07233e-25	'Speed of sound through heel (right)'
0.0720544	2.08249e-43	'Creatinine (enzymatic) in urine'		0.0610141	2.45342e-25	'Forced expiratory volume in 1-second (FEV1), Best measure'
0.0708423	5.33072e-43	'Time spent driving'		0.0573968	7.85917e-25	'Pulse wave reflection index'
0.0962212	5.41672e-43	'RR interval'		0.0523535	3.48416e-24	'Number of vehicles in household'
0.0704082	8.47612e-43	'Height'		-0.0528916	4.80165e-24	'Volume of serum held by UKB'
0.0714599	1.17441e-42	'Sodium in urine'		-0.0541627	7.79826e-24	'Cardiac output'
-0.075559	9.85592e-42	'SHBG'		-0.050975	1.56785e-22	'Volume of Li-Hep plasma held by UKB'
0.0791816	2.23195e-41	'Speed of sound through heel (right)'		0.0524984	1.74676e-22	'Body surface area'
0.0712843	4.17049e-41	'Creatinine'		0.0498573	3.05377e-22	'Weight'
0.07886	4.71833e-41	'Heel broadband ultrasound attenuation (right)'		0.0518793	5.35696e-22	'LV end diastolic volume'
0.0789134	5.58667e-41	'Average weekly beer plus cider intake'		0.0491693	1.20655e-21	'Number in household'
0.0721478	2.05238e-39	'Lifetime number of sexual partners'		0.0560426	1.27055e-21	'Forced vital capacity (FVC), Best measure'
-0.0748235	4.60983e-39	'Pulse rate, automated reading'		0.0474855	2.49462e-20	'Waist circumference'
-0.0668434	1.05e-38	'Wears glasses or contact lenses'		-0.0498828	5.75949e-20	'Number of treatments/medications taken'
0.0908901	1.57417e-38	'PP interval'		-0.0508449	1.0035e-19	'Neuroticism score'
0.0676106	2.941e-38	'Sitting height'		-0.046808	6.15447e-19	'Platelet crit'
0.0674449	8.70012e-38	'Risk taking'		-0.0455352	7.83917e-19	'Treatment/medication code (1140867878 - sertraline)'
0.0681018	9.58591e-37	'LV stroke volume'		-0.0620346	8.76684e-19	'QTC interval'
-0.0851612	5.11141e-34	'QRS num'		0.0451372	2.09272e-18	'Time spent driving'
0.0759297	3.42477e-33	'Number of symbol digit matches made correctly'		-0.0460042	2.40668e-18	'Platelet count'

## Sheet: Network15 (S)
Network 15 (Sensory group – cerebellum)
* Before age deconfounding				* After age deconfounding
r	P	Non-imaging variable		r	P	Non-imaging variable
-0.241637	< 1E-300	'age'		-0.142342	6.01847e-142	'Cardiac output during PWA'
0.226792	8.23879e-245	'Year ended full time education'		-0.138855	7.10855e-141	'Systolic brachial blood pressure'
-0.18389	9.23548e-245	'Central systolic blood pressure during PWA'		-0.13626	2.77261e-134	'Central systolic blood pressure during PWA'
-0.182647	5.67101e-244	'Systolic brachial blood pressure'		-0.139239	3.88356e-130	'Cardiac index during PWA'
-0.184861	1.10679e-239	'Cardiac output during PWA'		-0.118811	2.44628e-102	'Mean arterial pressure during PWA'
-0.187966	2.19675e-237	'Cardiac index during PWA'		-0.115725	3.80321e-97	'Peripheral pulse pressure during PWA'
-0.155549	5.39262e-202	'Current employment status'		-0.113394	2.52573e-93	'Central pulse pressure during PWA'
-0.16682	3.58432e-201	'Central pulse pressure during PWA'		-0.109449	2.16052e-92	'Average heart rate'
-0.165115	4.57295e-197	'Peripheral pulse pressure during PWA'		-0.107141	5.33629e-84	'Number of beats in waveform average for PWA'
-0.158688	6.79762e-171	'Systolic blood pressure, automated reading'		-0.105572	1.55236e-81	'Heart rate during PWA'
-0.150065	8.45085e-158	'Stroke volume during PWA'		-0.107487	6.2451e-79	'Systolic blood pressure, automated reading'
-0.142146	4.46834e-146	'Mean arterial pressure during PWA'		-0.0954305	1.33655e-76	'Sleep duration'
0.135754	6.78716e-140	'Average total household income before tax'		-0.099112	1.69078e-71	'End systolic pressure during PWA'
0.128887	1.26599e-137	'Weekly usage of mobile phone in last 3 months'		-0.10037	3.17884e-71	'Stroke volume during PWA'
-0.126136	1.14948e-132	'Work/job satisfaction'		0.0928116	9.46074e-70	'Haemoglobin concentration'
0.125695	3.09051e-130	'Mother still alive'		0.0911344	2.62817e-67	'Haematocrit percentage'
-0.131325	1.54408e-124	'End systolic pressure during PWA'		0.0935944	6.62589e-64	'Total peripheral resistance during PWA'
0.128496	3.13149e-119	'Total peripheral resistance during PWA'		-0.0894218	3.56595e-62	'Cardiac output'
0.117244	1.30843e-115	'Number in household'		0.0871589	1.06697e-61	'Red blood cell (erythrocyte) count'
0.115003	4.59843e-111	'Own or rent accommodation lived in'		-0.0836499	4.90204e-59	'Impedance of arm (left)'
-0.156447	2.90336e-110	'Ever had breast cancer screening / mammogram'		-0.0835211	7.41591e-59	'Impedance of arm (right)'
0.114741	8.89008e-110	'Hands-free device/speakerphone use with mobile phone in last 3 month'		0.0873291	1.07611e-58	'Average total household income before tax'
0.116602	8.69863e-109	'Leg fat-free mass (right)'		-0.0849222	9.11297e-54	'Ventricular rate'
0.119474	1.13565e-106	'Forced expiratory volume in 1-second (FEV1)'		-0.0778906	2.09757e-51	'Impedance of whole body'
0.11162	6.98666e-103	'Father still alive'		0.0787824	1.99194e-50	'Drive faster than motorway speed limit'
-0.109803	6.11099e-101	'Sleep duration'		0.0756403	2.26925e-48	'Weekly usage of mobile phone in last 3 months'
-0.108727	2.49064e-98	'Ever had bowel cancer screening'		0.0723474	1.50559e-44	'Arm predicted mass (left)'
0.109391	6.64706e-96	'Whole body water mass'		0.0720646	3.18636e-44	'Arm fat-free mass (right)'
0.10694	2.56776e-95	'Length of mobile phone use'		0.0716821	9.13732e-44	'Arm fat-free mass (left)'
0.108628	1.3719e-94	'Arm fat-free mass (right)'		0.06952	2.75526e-41	'Whole body fat-free mass'
0.106295	3.09192e-92	'Hand grip strength (left)'		0.0741155	9.28523e-41	'Testosterone'
-0.108706	3.68496e-91	'Average heart rate'		0.0684018	2.26952e-40	'Hand grip strength (right)'
-0.126802	7.17039e-91	'Interpolated Age of participant when non-cancer illness first diagnosed'		0.0683805	2.37099e-40	'Hand grip strength (left)'
0.109759	3.1332e-90	'Forced vital capacity (FVC)'		-0.0683693	4.65529e-40	'Work/job satisfaction'
0.106021	4.70048e-90	'Drive faster than motorway speed limit'		0.069371	1.62165e-39	'Whole body water mass'
-0.110483	1.31743e-88	'Central augmentation pressure during PWA'		0.0679565	1.88772e-39	'Hands-free device/speakerphone use with mobile phone in last 3 month'
0.100523	1.18254e-82	'Hand grip strength (right)'		0.0678851	1.9444e-39	'Leg fat-free mass (right)'
-0.10191	2.80061e-82	'Mean time to correctly identify matches'		-0.0737223	5.72165e-38	'Pulse rate, automated reading'
-0.0972305	5.11247e-80	'Length of time at current address'		0.0662851	1.32016e-37	'Length of mobile phone use'
0.0970793	5.68429e-79	'Whole body fat-free mass'		-0.0657326	4.40448e-37	'Leg fat percentage (right)'
0.102275	1.5596e-78	'Peak expiratory flow (PEF)'		-0.0649338	1.19957e-36	'Non-cancer illness code, self-reported (1065 - hypertension)'
-0.103414	2.34966e-78	'Number of beats in waveform average for PWA'		-0.0647059	5.72832e-36	'Body fat percentage'
0.108954	2.59438e-77	'Forced expiratory volume in 1-second (FEV1), Best measure'		-0.0657267	1.21689e-35	'Leg fat percentage (left)'
0.116707	2.68954e-76	'Number of symbol digit matches attempted'		0.0867849	2.8825e-35	'RR interval'
-0.0941953	2.54756e-75	'Non-cancer illness code, self-reported (1065 - hypertension)'		0.0619214	2.03012e-33	'Daytime dozing / sleeping (narcolepsy)'
-0.101143	5.86934e-75	'Heart rate during PWA'		0.0637388	3.42023e-33	'Creatinine'
0.115454	1.07153e-74	'Number of symbol digit matches made correctly'		-0.0835676	8.14938e-33	'QRS num'
0.0902421	1.18241e-68	'Number of vehicles in household'		-0.0614166	1.02831e-32	'Current employment status'
-0.0923404	1.00514e-67	'Duration to first press of snap-button in each round'		-0.0649076	2.62242e-31	'Pulse rate'
0.0895332	2.31427e-67	'Arm predicted mass (left)'		0.0813694	3.40986e-31	'PP interval'
-0.121777	2.87331e-67	'Had menopause'		0.0613177	1.74186e-30	'Peak expiratory flow (PEF)'
0.0891629	8.01578e-67	'Arm fat-free mass (left)'		0.0673073	2.40118e-30	'Heel quantitative ultrasound index (QUI), direct entry (right)'
-0.0887774	1.11622e-63	'Impedance of arm (left)'		-0.0584278	1.24964e-29	'Arm fat percentage (left)'
-0.0916545	1.35499e-63	'Number of treatments/medications taken'		-0.0588611	1.3051e-29	'Nervous feelings'
-0.0864787	1.66352e-60	'Impedance of arm (right)'		-0.0626895	1.312e-29	'Central augmentation pressure during PWA'
0.0897294	4.45367e-60	'Lifetime number of sexual partners'		-0.0578733	4.18269e-29	'Arm fat percentage (right)'
0.0954868	9.93281e-60	'Forced vital capacity (FVC), Best measure'		0.0657098	5.35169e-29	'Speed of sound through heel (right)'
0.085381	2.84917e-59	'Red blood cell (erythrocyte) count'		0.0657044	8.25474e-29	'Heel quantitative ultrasound index (QUI), direct entry (left)'
0.0830423	6.79415e-59	'Vascular/heart problems diagnosed by doctor (-7.0 - None of the above)'		-0.0634267	1.59309e-28	'Diastolic blood pressure, automated reading'
-0.0832842	1.02508e-58	'Time spent watching television (TV)'		0.0639979	1.37802e-27	'Heel broadband ultrasound attenuation (right)'
-0.0824609	4.27856e-58	'Vascular/heart problems diagnosed by doctor (4 - High blood pressure)'		0.0640304	1.92972e-27	'Speed of sound through heel (left)'
0.0797692	1.80876e-54	'Weight (pre-imaging)'		-0.0555296	3.0813e-27	'Vascular/heart problems diagnosed by doctor (4 - High blood pressure)'
-0.0796506	2.8765e-54	'Wears glasses or contact lenses'		0.0740344	4.25558e-27	'Year ended full time education'
0.0804716	1.15828e-53	'Weight'		0.0564029	6.47819e-27	'Risk taking'
-0.0847141	1.64035e-53	'Ventricular rate'		0.0633732	6.50626e-27	'Heel broadband ultrasound attenuation (left)'
0.0791774	7.37754e-52	'Sitting height'		0.054351	6.10259e-26	'Number of vehicles in household'
-0.080467	8.02102e-52	'Duration to first press of snap-button in each round '		0.0540872	7.38808e-26	'Number in household'
0.0879856	1.03157e-50	'Speed of sound through heel (right)'		-0.0540366	4.26796e-25	'Worrier / anxious feelings'
0.0879391	1.16238e-50	'Heel quantitative ultrasound index (QUI), direct entry (right)'		-0.0532793	6.4504e-25	'Leg fat mass (right)'
0.0781653	6.09971e-50	'Haemoglobin concentration'		-0.0532211	7.22088e-25	'Impedance of leg (right)'
0.076744	8.08126e-49	'Seated height'		-0.0526154	2.06205e-24	'Time spent watching television (TV)'
0.0861793	2.1128e-48	'Heel quantitative ultrasound index (QUI), direct entry (left)'		-0.0530623	2.78446e-24	'Volume of Li-Hep plasma held by UKB'
0.0861602	2.21571e-48	'Speed of sound through heel (left)'		0.0622847	4.81437e-24	'Length of working week for main job'
-0.101778	2.25571e-47	'Ever used hormone-replacement therapy (HRT)'		-0.0521775	6.04839e-24	'Trunk fat percentage'
0.0745405	4.22501e-47	'Time spent driving'		-0.0524611	1.11036e-23	'Volume of serum held by UKB'
0.0771408	1.12497e-46	'Body surface area'		-0.054531	1.48631e-23	'Number of treatments/medications taken'
0.0754775	1.12548e-46	'Haematocrit percentage'		0.0511976	2.15387e-23	'Vascular/heart problems diagnosed by doctor (-7.0 - None of the above)'
-0.0744181	1.13471e-46	'Time to complete round'		0.0539596	5.10005e-23	'Forced expiratory volume in 1-second (FEV1)'
-0.0749074	3.85012e-46	'Mean carotid IMT (intima-medial thickness) at 150 degrees '		0.0520386	1.20653e-22	'Urate'
0.0866706	4.63075e-45	'Length of working week for main job'		0.0508163	2.11044e-22	'Creatinine (enzymatic) in urine'
-0.0722298	5.90713e-45	'Diagnoses - secondary ICD10 (I10 - I10 Essential (primary) hypertension)'		-0.0501263	3.08103e-22	'Impedance of leg (left)'
-0.0734355	4.39324e-44	'Impedance of whole body'		0.0506011	3.41227e-22	'Sodium in urine'
0.0721195	2.03787e-43	'Sodium in urine'		-0.0535707	8.92677e-22	'SHBG'
0.0798874	4.36019e-42	'Heel broadband ultrasound attenuation (right)'		0.0522802	1.05106e-21	'Forced vital capacity (FVC)'
-0.0713669	4.92737e-42	'Maximum carotid IMT (intima-medial thickness) at 150 degrees '		-0.0649496	1.92302e-20	'QTC interval'
0.0791305	4.63544e-41	'Heel broadband ultrasound attenuation (left)'		-0.0471469	6.26123e-20	'Overall health rating'
-0.0695917	5.13108e-41	'Eye problems/disorders'		-0.0508581	9.81922e-20	'Neuroticism score'
0.0839228	1.5303e-40	'Number of puzzles correct'		-0.0461836	2.5038e-19	'Treatment/medication code (1140879802 - amlodipine)'
0.070682	2.78002e-40	'IGF-1'		0.0498537	4.05615e-19	'Pulse wave reflection index'
0.0682217	2.78255e-40	'Date first recorded at location'		-0.0490734	5.97013e-19	'Diastolic brachial blood pressure'
-0.0680221	4.67966e-40	'Diagnoses - ICD10 (I10 - I10 Essential (primary) hypertension)'		0.051164	2.79545e-18	'Forced expiratory volume in 1-second (FEV1), Best measure'
-0.0737262	6.38246e-40	'Position of the pulse wave peak'		-0.0444437	5.16646e-18	'Treatment/medication code (1140921600 - citalopram)'
-0.0692662	1.46448e-39	'Speech-reception-threshold (SRT) estimate (left)'		-0.044409	5.48161e-18	'Non-cancer illness code, self-reported (1286 - depression)'
-0.08181	2.2277e-39	'Time elapsed'		0.0439898	1.48759e-17	'Skin colour'
-0.068069	2.96653e-39	'Duration of hearing test (left)'		-0.0436921	2.01606e-17	'Mean time to correctly identify matches'
-0.0686117	7.37314e-39	'Mean signal-to-noise ratio (SNR), (left) '		-0.0426045	2.22626e-16	'Miserableness'
-0.0667927	1.11213e-38	'Treatment/medication code (1140879802 - amlodipine)'		0.0476787	4.48175e-16	'Forced vital capacity (FVC), Best measure'
-0.0684029	1.44326e-38	'Mean carotid IMT (intima-medial thickness) at 120 degrees '		-0.0453263	4.54493e-16	'Position of pulse wave notch'
0.0713973	6.09857e-38	'Testosterone'		-0.0411832	1.1058e-15	'Diagnoses - secondary ICD10 (I10 - I10 Essential (primary) hypertension)'
-0.0658295	3.46143e-37	'Leg fat percentage (right)'		-0.0412125	3.55803e-15	'Suffer from ''nerves'''

## Sheet: Network17 (S)
Network 17 (Sensory group – auditory)
* Before age deconfounding				* After age deconfounding
r	P	Non-imaging variable		r	P	Non-imaging variable
-0.224873	< 1E-300	'age'		-0.142418	4.25777e-142	'Cardiac output during PWA'
-0.186635	5.27824e-234	'Cardiac index during PWA'		-0.136513	3.46135e-136	'Systolic brachial blood pressure'
-0.181902	5.20937e-232	'Cardiac output during PWA'		-0.141976	2.81243e-135	'Cardiac index during PWA'
-0.177315	7.82654e-230	'Systolic brachial blood pressure'		-0.132141	2.45904e-126	'Central systolic blood pressure during PWA'
-0.176422	3.82807e-225	'Central systolic blood pressure during PWA'		-0.120109	1.50004e-104	'Peripheral pulse pressure during PWA'
0.204949	2.42647e-199	'Year ended full time education'		-0.116227	5.56406e-98	'Central pulse pressure during PWA'
-0.165569	3.73376e-198	'Peripheral pulse pressure during PWA'		-0.108711	6.80217e-86	'Mean arterial pressure during PWA'
-0.165449	7.23177e-198	'Central pulse pressure during PWA'		-0.109512	1.64123e-84	'Stroke volume during PWA'
-0.155107	1.41989e-168	'Stroke volume during PWA'		-0.0979872	2.04037e-80	'Impedance of arm (right)'
-0.139553	1.32406e-162	'Current employment status'		-0.0965936	3.41948e-78	'Impedance of arm (left)'
-0.151018	8.8322e-155	'Systolic blood pressure, automated reading'		0.096036	1.42831e-74	'Haemoglobin concentration'
0.126846	1.53919e-128	'Leg fat-free mass (right)'		0.0926525	1.03535e-72	'Hand grip strength (right)'
0.123691	1.86975e-124	'Hand grip strength (left)'		-0.102861	2.08407e-72	'Systolic blood pressure, automated reading'
-0.13078	9.14647e-124	'Mean arterial pressure during PWA'		0.0936769	5.01567e-71	'Haematocrit percentage'
0.129031	3.23374e-120	'Total peripheral resistance during PWA'		0.0907009	9.36682e-70	'Hand grip strength (left)'
0.119187	3.33148e-119	'Own or rent accommodation lived in'		0.0975909	1.72312e-69	'Testosterone'
0.121971	6.28782e-119	'Arm fat-free mass (right)'		0.0966851	4.31657e-68	'Total peripheral resistance during PWA'
0.118749	1.55765e-118	'Hand grip strength (right)'		-0.0893123	4.46845e-67	'Impedance of whole body'
0.120631	2.36105e-116	'Whole body water mass'		-0.0933927	1.17124e-63	'End systolic pressure during PWA'
-0.160649	3.08772e-116	'Ever had breast cancer screening / mammogram'		0.0865688	4.30816e-63	'Arm fat-free mass (right)'
0.124396	1.52145e-115	'Forced expiratory volume in 1-second (FEV1)'		0.0862572	1.2277e-62	'Arm predicted mass (left)'
0.115766	1.21635e-110	'Mother still alive'		-0.0892539	6.01818e-62	'Average heart rate'
-0.123567	2.23979e-110	'End systolic pressure during PWA'		0.0856219	9.58518e-62	'Arm fat-free mass (left)'
0.120651	9.28375e-109	'Forced vital capacity (FVC)'		0.0864027	1.16529e-60	'Red blood cell (erythrocyte) count'
-0.111733	2.40867e-104	'Work/job satisfaction'		0.083843	2.63234e-59	'Whole body fat-free mass'
0.110925	3.13578e-102	'Weekly usage of mobile phone in last 3 months'		0.0851703	5.53927e-58	'Creatinine'
0.109128	2.06979e-99	'Whole body fat-free mass'		0.0839531	4.08061e-57	'Whole body water mass'
0.11186	2.46964e-95	'Average total household income before tax'		0.0820064	8.48612e-57	'Leg fat-free mass (right)'
0.121067	3.83142e-95	'Forced expiratory volume in 1-second (FEV1), Best measure'		-0.0859812	1.20511e-54	'Number of beats in waveform average for PWA'
0.117594	7.81511e-90	'Forced vital capacity (FVC), Best measure'		-0.0834608	2.28154e-54	'Cardiac output'
0.102001	5.67816e-87	'Arm predicted mass (left)'		-0.0844575	9.65451e-53	'Heart rate during PWA'
0.102461	6.55964e-87	'Father still alive'		-0.0760673	4.2104e-49	'Leg fat percentage (right)'
0.101853	8.62178e-87	'Hands-free device/speakerphone use with mobile phone in last 3 month'		0.07629	2.17572e-47	'Drive faster than motorway speed limit'
0.101639	2.26217e-86	'Arm fat-free mass (left)'		-0.0757599	8.17004e-47	'Leg fat percentage (left)'
-0.101879	2.26042e-83	'Impedance of arm (left)'		0.0744263	3.33982e-46	'Creatinine (enzymatic) in urine'
-0.0990122	6.38169e-83	'Length of time at current address'		-0.0708176	9.27676e-43	'Body fat percentage'
0.101604	7.96846e-83	'Drive faster than motorway speed limit'		0.0711996	2.33376e-42	'Sodium in urine'
-0.101101	3.9825e-82	'Impedance of arm (right)'		0.072087	5.68621e-42	'Urate'
-0.101663	6.91387e-82	'Mean time to correctly identify matches'		0.0688925	4.68935e-38	'Peak expiratory flow (PEF)'
0.104281	1.38124e-81	'Peak expiratory flow (PEF)'		0.074483	5.70227e-37	'Forced vital capacity (FVC), Best measure'
-0.0970673	1.14907e-78	'Ever had bowel cancer screening'		-0.0694777	1.58446e-36	'Ventricular rate'
0.0953764	4.04564e-76	'Length of mobile phone use'		-0.0645502	8.34123e-36	'Arm fat percentage (left)'
-0.0974645	2.84428e-75	'Duration to first press of snap-button in each round'		0.068092	1.05321e-35	'Forced vital capacity (FVC)'
-0.11426	4.9719e-74	'Interpolated Age of participant when non-cancer illness first diagnosed'		-0.0643053	1.49449e-35	'Arm fat percentage (right)'
0.0920188	5.96455e-72	'Weight (pre-imaging)'		-0.0641239	1.77223e-35	'Sleep duration'
-0.0992742	8.05485e-72	'Central augmentation pressure during PWA'		0.0659425	3.62892e-34	'Average total household income before tax'
0.100683	4.65591e-71	'Lifetime number of sexual partners'		-0.0625756	9.30165e-34	'Leg fat mass (right)'
-0.124433	3.55782e-70	'Had menopause'		0.0641907	6.5406e-32	'Forced expiratory volume in 1-second (FEV1)'
0.0903928	6.6354e-69	'Number in household'		0.0606351	1.14159e-31	'Weekly usage of mobile phone in last 3 months'
0.0910782	2.73749e-68	'Weight'		0.0685075	1.58968e-31	'Forced expiratory volume in 1-second (FEV1), Best measure'
0.0907303	9.05371e-68	'Sodium in urine'		-0.0591937	9.90715e-31	'Non-cancer illness code, self-reported (1065 - hypertension)'
0.0947165	1.51311e-65	'Testosterone'		0.0678722	1.23568e-30	'Heel broadband ultrasound attenuation (left)'
0.0912427	1.17571e-64	'Body surface area'		0.0593612	1.72647e-30	'Hands-free device/speakerphone use with mobile phone in last 3 month'
-0.0866767	5.11164e-64	'Non-cancer illness code, self-reported (1065 - hypertension)'		-0.0587101	6.52834e-30	'Impedance of leg (left)'
0.0878818	8.89641e-64	'Creatinine (enzymatic) in urine'		0.0665835	1.52676e-29	'Heel quantitative ultrasound index (QUI), direct entry (left)'
-0.0892307	6.46824e-62	'Average heart rate'		-0.0575068	8.09863e-29	'Work/job satisfaction'
0.0849008	1.26327e-58	'Red blood cell (erythrocyte) count'		-0.0573365	1.32379e-28	'Impedance of leg (right)'
-0.082665	1.0787e-57	'Impedance of whole body'		0.0572702	1.74193e-28	'Length of mobile phone use'
-0.0820234	1.88789e-57	'Wears glasses or contact lenses'		-0.0605126	2.39322e-27	'SHBG'
0.0824168	2.43748e-55	'Haemoglobin concentration'		0.0635856	2.97161e-27	'Heel broadband ultrasound attenuation (right)'
-0.0832643	9.1741e-53	'Number of treatments/medications taken'		0.0634233	4.00034e-27	'Heel quantitative ultrasound index (QUI), direct entry (right)'
-0.0784165	3.05302e-52	'Sleep duration'		-0.0556424	1.24193e-26	'Nervous feelings'
-0.0831837	2.9916e-51	'Number of beats in waveform average for PWA'		0.0626094	2.63027e-26	'Speed of sound through heel (left)'
0.079124	3.93093e-51	'Haematocrit percentage'		0.0546197	2.43654e-25	'Risk taking'
0.0766906	1.80542e-50	'Vascular/heart problems diagnosed by doctor (-7.0 - None of the above)'		-0.0534971	1.45993e-24	'Volume of serum held by UKB'
-0.076384	4.4291e-50	'Vascular/heart problems diagnosed by doctor (4 - High blood pressure)'		-0.0528782	1.50375e-24	'Trunk fat percentage'
0.0773788	1.32943e-49	'Sitting height'		0.0599727	2.01831e-24	'Speed of sound through heel (right)'
-0.0760366	4.59921e-49	'Leg fat percentage (right)'		0.0714542	2.0486e-24	'RR interval'
-0.0810058	1.19681e-48	'Heart rate during PWA'		0.0573927	3.5804e-24	'Lifetime number of sexual partners'
0.0753567	4.21575e-48	'Time spent driving'		-0.0511226	2.49475e-23	'Vascular/heart problems diagnosed by doctor (4 - High blood pressure)'
0.0858702	4.57048e-48	'Heel quantitative ultrasound index (QUI), direct entry (left)'		-0.0512734	2.74357e-23	'Current employment status'
-0.0766335	3.73531e-47	'Duration to first press of snap-button in each round '		-0.0517221	3.9881e-23	'Worrier / anxious feelings'
0.0907749	9.39489e-47	'Number of symbol digit matches attempted'		0.0606785	6.70642e-23	'Length of working week for main job'
0.0739874	1.10977e-46	'Number of vehicles in household'		-0.0546132	7.4301e-23	'Central augmentation pressure during PWA'
0.0744363	5.03681e-46	'Seated height'		0.0522693	2.65644e-22	'Body surface area'
-0.0759812	6.16421e-46	'Time to complete round'		-0.0553984	3.88801e-22	'Pulse rate, automated reading'
0.0835097	1.51057e-45	'Speed of sound through heel (left)'		0.0496726	4.10488e-22	'Weight (pre-imaging)'
0.0829769	2.789e-45	'Heel quantitative ultrasound index (QUI), direct entry (right)'		0.0492906	8.77929e-22	'Waist circumference'
-0.0990332	6.20092e-45	'Ever used hormone-replacement therapy (HRT)'		-0.0666945	1.79926e-21	'QRS num'
0.0826417	1.22402e-44	'Heel broadband ultrasound attenuation (left)'		-0.0665858	2.08912e-21	'QTC interval'
-0.0737035	1.41846e-44	'Speech-reception-threshold (SRT) estimate (left)'		0.0488115	2.20201e-21	'Weight'
-0.0735754	1.42561e-44	'Mean carotid IMT (intima-medial thickness) at 150 degrees '		0.0486537	4.34209e-21	'Own or rent accommodation lived in'
0.0885333	1.50006e-44	'Number of symbol digit matches made correctly'		-0.052224	5.85546e-21	'HDL cholesterol'
-0.0728258	1.43022e-43	'Mean signal-to-noise ratio (SNR), (left) '		-0.0488897	7.49945e-21	'Volume of Li-Hep plasma held by UKB'
0.0811197	2.39024e-43	'Speed of sound through heel (right)'		0.0655817	8.21088e-21	'PP interval'
0.0845578	5.73898e-43	'Length of working week for main job'		-0.0494598	3.89271e-20	'LV ejection fraction'
-0.0763531	1.4008e-42	'SHBG'		-0.0524083	5.63471e-20	'Diastolic blood pressure, automated reading'
-0.0698882	3.41842e-42	'Diagnoses - secondary ICD10 (I10 - I10 Essential (primary) hypertension)'		0.0468622	7.4559e-20	'Vascular/heart problems diagnosed by doctor (-7.0 - None of the above)'
-0.0707175	2.65632e-41	'Minimum carotid IMT (intima-medial thickness) at 150 degrees '		0.0506626	1.07983e-19	'Pulse wave reflection index'
-0.0693929	4.02727e-41	'Body fat percentage'		-0.04851	5.75463e-19	'Number of treatments/medications taken'
0.0785947	8.68279e-41	'Heel broadband ultrasound attenuation (right)'		-0.0472189	6.41737e-19	'Mean time to correctly identify matches'
-0.069282	1.31748e-40	'Duration of hearing test (left)'		0.0456787	8.30409e-19	'Skin colour'
-0.0735725	8.10625e-40	'Apolipoprotein A'		-0.0461999	3.75489e-18	'Duration to first press of snap-button in each round'
0.0698697	1.48263e-39	'Creatinine'		-0.0481127	6.17144e-18	'Apolipoprotein A'
-0.0720249	2.01494e-38	'HDL cholesterol'		0.0585358	1.60542e-17	'Year ended full time education'
0.0664259	2.83018e-38	'Date first recorded at location'		0.0434499	4.68943e-17	'Time spent driving'
-0.0665521	1.18747e-37	'Eye problems/disorders'		-0.0436342	6.33511e-17	'Ease of skin tanning'
-0.0670031	3.0294e-37	'Maximum carotid IMT (intima-medial thickness) at 150 degrees '		0.0582474	1.12897e-16	'Heel Broadband ultrasound attenuation, direct entry'
0.0781634	7.6277e-37	'Ever taken cannabis'		0.0424704	1.75918e-16	'Salt added to food'
-0.0697791	7.87754e-37	'Ventricular rate'		0.0421487	2.4973e-16	'Daytime dozing / sleeping (narcolepsy)'

## Sheet: Network18 (S)
Network 18 (Sensory group – subcortical)
* Before age deconfounding				* After age deconfounding
r	P	Non-imaging variable		r	P	Non-imaging variable
-0.295688	< 1E-300	'age'		-0.122954	1.17522e-110	'Systolic brachial blood pressure'
0.280502	< 1E-300	'Year ended full time education'		-0.120686	1.48073e-105	'Central systolic blood pressure during PWA'
-0.179421	6.42698e-233	'Central systolic blood pressure during PWA'		-0.11347	3.92409e-86	'Systolic blood pressure, automated reading'
-0.176926	8.07469e-229	'Systolic brachial blood pressure'		-0.108574	1.11119e-85	'Mean arterial pressure during PWA'
-0.160261	1.88455e-214	'Current employment status'		-0.106169	1.7767e-79	'Cardiac output during PWA'
-0.173611	1.18673e-204	'Systolic blood pressure, automated reading'		-0.10529	6.23152e-75	'Cardiac index during PWA'
-0.160047	3.97844e-185	'Central pulse pressure during PWA'		-0.0962855	1.07638e-67	'Peripheral pulse pressure during PWA'
-0.16605	5.51557e-185	'Cardiac index during PWA'		-0.0937383	3.056e-64	'Central pulse pressure during PWA'
-0.157458	3.54546e-179	'Peripheral pulse pressure during PWA'		-0.0883259	4.1829e-57	'End systolic pressure during PWA'
-0.159652	1.62937e-178	'Cardiac output during PWA'		0.10392	7.2945e-52	'Year ended full time education'
0.143971	1.18321e-170	'Mother still alive'		-0.0870993	1.78109e-51	'Stroke volume during PWA'
0.141326	2.86571e-167	'Own or rent accommodation lived in'		-0.080842	4.13439e-51	'Cardiac output'
-0.192406	8.26983e-167	'Ever had breast cancer screening / mammogram'		-0.0651661	1.37927e-36	'Sleep duration'
0.141747	2.51861e-165	'Father still alive'		-0.0659887	1.3392e-34	'Average heart rate'
-0.145825	4.99163e-149	'Stroke volume during PWA'		0.0673898	6.56168e-34	'Total peripheral resistance during PWA'
-0.13669	3.98069e-135	'Mean arterial pressure during PWA'		-0.0685544	4.73004e-33	'Diastolic blood pressure, automated reading'
-0.154034	1.12566e-133	'Interpolated Age of participant when non-cancer illness first diagnosed'		-0.060827	2.33206e-32	'Non-cancer illness code, self-reported (1065 - hypertension)'
0.147428	4.27812e-121	'Number of symbol digit matches attempted'		0.062187	1.44874e-30	'Average total household income before tax'
-0.118806	8.56175e-119	'Length of time at current address'		-0.0607637	4.3988e-28	'Heart rate during PWA'
-0.127535	1.65535e-117	'End systolic pressure during PWA'		0.0567191	5.69779e-28	'Length of mobile phone use'
-0.118022	2.79704e-116	'Work/job satisfaction'		0.0574399	1.01944e-27	'Red blood cell (erythrocyte) count'
0.123617	3.721e-116	'Average total household income before tax'		-0.0544136	3.2258e-26	'Vascular/heart problems diagnosed by doctor (4 - High blood pressure)'
0.14274	1.46377e-113	'Number of symbol digit matches made correctly'		0.0532088	7.33867e-25	'Hands-free device/speakerphone use with mobile phone in last 3 month'
-0.119771	3.90156e-113	'Mean time to correctly identify matches'		0.0526237	2.68327e-24	'Weekly usage of mobile phone in last 3 months'
-0.116716	4.07814e-113	'Ever had bowel cancer screening'		0.0592989	9.2289e-24	'Heel quantitative ultrasound index (QUI), direct entry (left)'
0.115757	1.00164e-112	'Number in household'		0.0587261	1.75652e-23	'Heel quantitative ultrasound index (QUI), direct entry (right)'
0.115012	4.95117e-110	'Weekly usage of mobile phone in last 3 months'		-0.055059	1.88735e-23	'Diastolic brachial blood pressure'
0.112407	2.08415e-105	'Hands-free device/speakerphone use with mobile phone in last 3 month'		-0.0556961	2.64359e-23	'Number of beats in waveform average for PWA'
-0.11397	2.11079e-102	'Duration to first press of snap-button in each round'		0.0579823	8.69714e-23	'Heel broadband ultrasound attenuation (left)'
-0.147573	3.07364e-98	'Had menopause'		0.0510279	1.58847e-22	'Body mass index (BMI)'
0.106825	4.08202e-95	'Length of mobile phone use'		0.0509884	1.63247e-22	'Weight'
0.107023	1.01162e-93	'Weight'		0.0573741	1.7509e-22	'Heel broadband ultrasound attenuation (right)'
0.10497	3.54075e-93	'Weight (pre-imaging)'		0.0571431	3.5407e-22	'Speed of sound through heel (left)'
0.110607	1.3101e-91	'Forced expiratory volume in 1-second (FEV1)'		-0.0497093	4.29383e-22	'Mean time to correctly identify matches'
0.110754	6.84833e-89	'Total peripheral resistance during PWA'		0.0566299	6.03782e-22	'Speed of sound through heel (right)'
-0.104854	6.89755e-89	'Mean carotid IMT (intima-medial thickness) at 150 degrees '		0.0493904	7.0141e-22	'Weight (pre-imaging)'
-0.101878	1.3579e-83	'Mean carotid IMT (intima-medial thickness) at 120 degrees '		0.0476617	1.74953e-20	'Vascular/heart problems diagnosed by doctor (-7.0 - None of the above)'
-0.106179	6.04586e-82	'Central augmentation pressure during PWA'		-0.045881	4.27394e-19	'Treatment/medication code (1140879802 - amlodipine)'
-0.097315	3.19043e-80	'Wears glasses or contact lenses'		0.0471303	4.46276e-19	'Drive faster than motorway speed limit'
-0.0964979	5.68391e-79	'Non-cancer illness code, self-reported (1065 - hypertension)'		-0.0506364	5.05616e-19	'Central augmentation pressure during PWA'
0.0980691	2.31057e-77	'Leg fat-free mass (right)'		0.0463803	6.2569e-19	'Waist circumference'
-0.096022	8.75031e-75	'Maximum carotid IMT (intima-medial thickness) at 150 degrees '		-0.0454575	1.33957e-18	'Work/job satisfaction'
-0.0958941	1.37094e-74	'Minimum carotid IMT (intima-medial thickness) at 150 degrees '		-0.0487283	1.86577e-18	'Albumin'
-0.095131	4.42067e-73	'Maximum carotid IMT (intima-medial thickness) at 120 degrees '		-0.0461306	4.21107e-18	'Duration to first press of snap-button in each round'
-0.0930093	5.39434e-72	'Time to complete round'		-0.0477365	4.42959e-18	'Ventricular rate'
0.0930586	3.73617e-71	'Body mass index (BMI)'		0.0442196	2.43152e-17	'Creatinine (enzymatic) in urine'
-0.110905	1.20632e-69	'Duration to complete numeric path (trail #1)'		0.0524261	8.88814e-17	'Number of puzzles correct'
0.0956967	6.05404e-69	'Forced vital capacity (FVC)'		-0.042851	1.54806e-16	'Time to complete round'
0.102497	1.37564e-68	'Forced expiratory volume in 1-second (FEV1), Best measure'		0.0433693	1.78772e-16	'Haemoglobin concentration'
-0.0901728	5.2928e-68	'Duration to first press of snap-button in each round '		0.0432648	2.11175e-16	'Haematocrit percentage'
0.0893042	7.35537e-68	'Diagnoses - ICD10 (Z370 - Z37.0 Single live birth)'		-0.0413617	1.07522e-15	'Current employment status'
-0.0911535	2.0009e-67	'Mean carotid IMT (intima-medial thickness) at 210 degrees '		-0.0414246	1.28668e-15	'Duration to first press of snap-button in each round '
0.0889595	2.38381e-67	'Diagnoses - secondary ICD10 (Z370 - Z37.0 Single live birth)'		0.0409652	2.34172e-15	'Arm fat-free mass (left)'
0.0930793	3.19896e-67	'Body surface area'		0.0406491	3.83041e-15	'Arm predicted mass (left)'
-0.121348	1.00833e-66	'Ever used hormone-replacement therapy (HRT)'		-0.0401601	7.97867e-15	'Impedance of arm (left)'
-0.108552	4.36771e-66	'Duration spent answering each puzzle'		0.041326	1.62347e-14	'Body surface area'
-0.0901853	7.73361e-66	'Minimum carotid IMT (intima-medial thickness) at 120 degrees '		0.0404707	1.75162e-14	'Arm fat mass (right)'
-0.0871134	1.1966e-64	'Vascular/heart problems diagnosed by doctor (4 - High blood pressure)'		-0.0427625	1.97766e-14	'SHBG'
-0.0892387	3.08783e-64	'Mean carotid IMT (intima-medial thickness) at 240 degrees '		-0.039517	2.11858e-14	'Impedance of arm (right)'
0.0865581	7.57297e-64	'Vascular/heart problems diagnosed by doctor (-7.0 - None of the above)'		-0.03982	2.15114e-14	'Nervous feelings'
0.0910812	1.38469e-62	'Peak expiratory flow (PEF)'		-0.0394326	2.39945e-14	'Impedance of whole body'
0.0870521	2.73697e-61	'Arm fat mass (right)'		0.0387942	6.27555e-14	'Arm fat-free mass (right)'
-0.101748	4.7368e-60	'Time elapsed'		0.0386413	7.76702e-14	'Whole body fat-free mass'
0.0896797	5.16898e-60	'Lifetime number of sexual partners'		0.0384165	8.76658e-14	'Own or rent accommodation lived in'
0.0859342	9.12687e-60	'Whole body water mass'		-0.0384114	9.97532e-14	'Time spent watching television (TV)'
-0.0833495	8.25395e-59	'Sleep duration'		0.0381041	1.24314e-13	'Hip circumference'
0.0849619	1.85751e-58	'Arm fat-free mass (right)'		0.046704	1.70051e-13	'Number of puzzles correctly solved'
-0.0845698	2.93031e-58	'Maximum carotid IMT (intima-medial thickness) at 210 degrees '		0.0379471	2.14785e-13	'Leg fat-free mass (right)'
0.100605	1.42513e-57	'Number of puzzles correct'		0.051127	3.06564e-13	'RR interval'
-0.0833751	2.81782e-56	'Maximum carotid IMT (intima-medial thickness) at 240 degrees '		0.0380179	3.43024e-13	'Sodium in urine'
0.0826466	1.78898e-54	'IGF-1'		-0.0369971	7.287e-13	'Coffee intake'
-0.0816461	2.06771e-54	'Minimum carotid IMT (intima-medial thickness) at 210 degrees '		0.0369095	7.36228e-13	'Number in household'
0.0813335	1.2242e-53	'Drive faster than motorway speed limit'		0.0365248	1.49933e-12	'Time spent using computer'
-0.0969866	1.29321e-53	'Duration to complete alphanumeric path (trail #2)'		0.044732	1.61073e-12	'Number of symbol digit matches made correctly'
-0.0794114	7.82074e-53	'Duration of hearing test (left)'		-0.0362913	1.64308e-12	'Diagnoses - secondary ICD10 (I10 - I10 Essential (primary) hypertension)'
0.0794505	3.20408e-52	'Hand grip strength (left)'		0.0434564	6.74487e-12	'Number of symbol digit matches attempted'
0.0954958	1.70299e-51	'Number of puzzles correctly solved'		0.0480022	7.63104e-12	'PP interval'
-0.107786	3.88356e-51	'Duration to entering value '		0.0366733	1.93129e-11	'Peak expiratory flow (PEF)'
0.0768075	1.28129e-50	'Date first recorded at location'		0.0352663	2.37367e-11	'Whole body water mass'
-0.0769301	1.86644e-50	'Touchscreen duration'		-0.034777	3.13868e-11	'Suffer from ''nerves'''
-0.0786474	2.96316e-50	'Minimum carotid IMT (intima-medial thickness) at 240 degrees '		-0.0339204	4.10565e-11	'Diagnoses - ICD10 (I10 - I10 Essential (primary) hypertension)'
-0.0763789	1.21376e-49	'Time spent watching television (TV)'		-0.0338927	4.30276e-11	'Alcohol intake frequency.'
0.077323	1.49024e-49	'Hand grip strength (right)'		-0.0376324	5.06943e-11	'Pulse rate, automated reading'
0.077236	1.99788e-49	'Sitting height'		0.0340746	5.52455e-11	'Father still alive'
-0.0924495	1.89502e-48	'Interval between previous point and current one in numeric path (trail #1)'		-0.0361382	8.18249e-11	'HDL cholesterol'
0.0856464	2.31068e-48	'Forced vital capacity (FVC), Best measure'		-0.0346784	1.17765e-10	'LV ejection fraction'
-0.0794255	3.71008e-48	'Number of treatments/medications taken'		0.0339537	1.25808e-10	'Trunk fat mass'
-0.0743164	1.70984e-47	'Diagnoses - secondary ICD10 (I10 - I10 Essential (primary) hypertension)'		-0.0333803	1.66428e-10	'Worrier / anxious feelings'
-0.0755028	4.20006e-47	'Time to press last digit (right)'		-0.0330115	1.71908e-10	'Impedance of leg (right)'
0.0844605	1.48889e-46	'Heel quantitative ultrasound index (QUI), direct entry (left)'		-0.0355584	1.81834e-10	'Apolipoprotein A'
0.0841618	1.54649e-46	'Heel quantitative ultrasound index (QUI), direct entry (right)'		-0.0329242	1.92164e-10	'Impedance of leg (left)'
0.0841479	1.60004e-46	'Speed of sound through heel (right)'		0.0336044	1.97719e-10	'Whole body fat mass'
0.0843993	1.72991e-46	'Speed of sound through heel (left)'		-0.0383876	7.61602e-10	'Time elapsed'
-0.075706	2.47748e-46	'Duration screen displayed'		-0.0431305	7.75332e-10	'QRS num'
-0.0750965	3.16193e-46	'Mean signal-to-noise ratio (SNR), (left) '		0.0328149	8.68687e-10	'Fluid intelligence score'
0.0734157	7.46423e-46	'Whole body fat-free mass'		-0.0333092	1.01543e-09	'Number of treatments/medications taken'
0.07301	1.68734e-45	'Number of vehicles in household'		0.0426648	1.27831e-09	'Heel Broadband ultrasound attenuation, direct entry'
-0.074374	2.32846e-45	'Speech-reception-threshold (SRT) estimate (left)'		-0.0323769	1.80551e-09	'LV stroke volume'
-0.100583	3.97776e-45	'Duration to entering value'		-0.0380045	2.01962e-09	'Duration spent answering each puzzle'
-0.0728174	9.45862e-45	'Eye problems/disorders'		-0.0315005	2.22696e-09	'Mean corpuscular volume'

## Sheet: Network19 (S)
Network 19 (Sensory group – visual)
* Before age deconfounding				* After age deconfounding
r	P	Non-imaging variable		r	P	Non-imaging variable
-0.145892	4.66631e-179	'age'		-0.133769	7.36905e-143	'Leg fat percentage (left)'
-0.146978	6.1473e-145	'Cardiac index during PWA'		-0.133761	7.68893e-143	'Leg fat percentage (right)'
-0.140995	2.7732e-139	'Cardiac output during PWA'		-0.133471	3.46765e-142	'Body fat percentage'
-0.125703	1.66043e-131	'Leg fat percentage (right)'		-0.129674	2.70553e-134	'Arm fat percentage (left)'
0.125819	1.75123e-126	'Arm fat-free mass (right)'		-0.128528	6.03765e-132	'Arm fat percentage (right)'
-0.123815	1.61882e-122	'Leg fat percentage (left)'		-0.122345	1.19035e-119	'Leg fat mass (right)'
-0.12341	1.08725e-121	'Body fat percentage'		-0.113105	1.95715e-102	'Impedance of arm (right)'
-0.126982	9.99511e-117	'Peripheral pulse pressure during PWA'		-0.112669	1.17786e-101	'Impedance of arm (left)'
0.117801	1.10901e-116	'Hand grip strength (left)'		-0.109326	8.6138e-96	'Trunk fat percentage'
0.120665	2.03419e-116	'Whole body water mass'		-0.118042	7.94953e-94	'Cardiac index during PWA'
-0.125327	6.31728e-115	'Systolic brachial blood pressure'		-0.115467	9.37768e-94	'Cardiac output during PWA'
-0.125428	6.50843e-114	'Central pulse pressure during PWA'		0.109929	8.91767e-88	'Testosterone'
0.116166	1.7482e-113	'Hand grip strength (right)'		0.100496	2.75557e-85	'Hand grip strength (left)'
-0.118436	3.36926e-112	'Impedance of arm (left)'		0.103028	3.13587e-85	'Arm fat-free mass (right)'
0.117978	2.42547e-111	'Leg fat-free mass (right)'		0.0991633	4.56512e-83	'Hand grip strength (right)'
-0.117727	7.13549e-111	'Impedance of arm (right)'		0.0972078	3.97374e-79	'Arm predicted mass (left)'
-0.122076	5.66225e-108	'Central systolic blood pressure during PWA'		0.0987708	8.65068e-79	'Haematocrit percentage'
-0.115549	7.47375e-107	'Arm fat percentage (right)'		0.0969893	8.7797e-79	'Arm fat-free mass (left)'
-0.115192	3.3478e-106	'Arm fat percentage (left)'		0.0986593	1.28629e-78	'Haemoglobin concentration'
0.11085	1.57654e-102	'Whole body fat-free mass'		0.0969661	1.14874e-75	'Whole body water mass'
0.115899	1.86693e-100	'Forced vital capacity (FVC)'		0.0944176	8.77002e-75	'Whole body fat-free mass'
0.115801	2.75296e-100	'Forced expiratory volume in 1-second (FEV1)'		-0.0953808	2.92662e-73	'Impedance of whole body'
0.107634	1.1039e-96	'Arm predicted mass (left)'		-0.095073	9.76846e-73	'Whole body fat mass'
0.107582	1.35307e-96	'Arm fat-free mass (left)'		-0.0989446	3.8324e-72	'Systolic brachial blood pressure'
-0.103209	4.66912e-89	'Leg fat mass (right)'		-0.0981268	3.00191e-70	'Peripheral pulse pressure during PWA'
0.104154	1.37047e-88	'Seated height'		0.0902075	1.42162e-68	'Distance (Euclidean) to coast'
-0.114036	3.71975e-87	'Stroke volume during PWA'		0.0908248	7.33626e-67	'Red blood cell (erythrocyte) count'
0.10839	2.24605e-85	'Testosterone'		0.089118	8.74492e-67	'Leg fat-free mass (right)'
-0.101381	1.42349e-82	'Trunk fat percentage'		-0.0942859	5.63328e-65	'Central pulse pressure during PWA'
-0.0974245	7.42404e-80	'Current employment status'		-0.0933692	9.37598e-64	'Central systolic blood pressure during PWA'
0.103693	4.30339e-78	'Total peripheral resistance during PWA'		0.0854421	2.41645e-58	'Creatinine'
0.0949957	7.07612e-76	'Distance (Euclidean) to coast'		-0.0846974	6.07442e-56	'Average heart rate'
-0.0957683	7.62914e-74	'Impedance of whole body'		0.0821061	1.21154e-55	'Seated height'
-0.0990269	3.21018e-67	'Systolic blood pressure, automated reading'		-0.0815989	4.77995e-54	'Arm fat mass (right)'
0.0902447	4.9743e-66	'Red blood cell (erythrocyte) count'		0.0828622	4.33751e-52	'Forced vital capacity (FVC)'
0.0901489	6.78813e-66	'Haemoglobin concentration'		0.082966	1.47669e-50	'Total peripheral resistance during PWA'
0.089601	4.10117e-65	'Haematocrit percentage'		-0.0849365	4.9737e-49	'Stroke volume during PWA'
0.0997806	4.42878e-65	'Forced expiratory volume in 1-second (FEV1), Best measure'		-0.0811608	7.90485e-49	'Heart rate during PWA'
0.0895162	3.95027e-63	'Peak expiratory flow (PEF)'		0.0781392	1.68233e-46	'Forced expiratory volume in 1-second (FEV1)'
0.0969712	1.49324e-61	'Forced vital capacity (FVC), Best measure'		-0.0735423	3.7878e-45	'Volume of Li-Hep plasma held by UKB'
0.0837014	5.61268e-58	'Standing height'		0.071308	8.08276e-44	'Standing height'
-0.0851867	1.42538e-56	'Average heart rate'		0.071054	7.98704e-41	'Urate'
0.0804561	2.20574e-55	'Height'		0.0674534	2.0407e-39	'Height'
-0.0866521	5.0735e-55	'End systolic pressure during PWA'		-0.0725037	2.51312e-39	'Number of beats in waveform average for PWA'
0.0934979	3.57119e-53	'Average weekly beer plus cider intake'		0.0793356	9.86845e-39	'Average weekly beer plus cider intake'
-0.0787422	2.59064e-52	'Ever had bowel cancer screening'		-0.0670074	1.29444e-37	'Volume of serum held by UKB'
0.103357	2.55062e-51	'Year ended full time education'		0.0681979	2.52257e-37	'Peak expiratory flow (PEF)'
0.0775653	8.85523e-51	'Weekly usage of mobile phone in last 3 months'		-0.0677975	7.36781e-35	'Ventricular rate'
-0.0768	5.75186e-50	'Whole body fat mass'		-0.0625962	4.23072e-34	'Sleep duration'
0.0763972	4.72067e-49	'Mother still alive'		-0.0690169	4.68863e-34	'Mean arterial pressure during PWA'
0.0760692	5.14979e-49	'Sitting height'		-0.0638096	1.09693e-33	'Trunk fat mass'
-0.0834219	5.24612e-49	'Mean arterial pressure during PWA'		-0.0669903	1.5414e-33	'End systolic pressure during PWA'
0.0757966	7.05344e-49	'Own or rent accommodation lived in'		0.0695527	1.91246e-32	'Forced vital capacity (FVC), Best measure'
-0.0794586	7.1974e-47	'Heart rate during PWA'		0.0604868	1.35822e-31	'Sitting height'
0.0757076	3.71796e-46	'Creatinine'		-0.0601368	2.2041e-31	'Home location at assessment - north co-ordinate (rounded)'
-0.0764735	9.19723e-45	'Verbal interview duration'		-0.0665435	3.10512e-31	'Systolic blood pressure, automated reading'
-0.0713017	1.77794e-43	'Sleep duration'		-0.059469	5.30403e-31	'Home location - north co-ordinate (rounded)'
0.0708749	9.10028e-43	'Hands-free device/speakerphone use with mobile phone in last 3 month'		0.0666883	5.87598e-30	'Forced expiratory volume in 1-second (FEV1), Best measure'
-0.0707612	6.40477e-42	'Volume of Li-Hep plasma held by UKB'		-0.0584671	1.52982e-28	'Impedance of leg (right)'
-0.0693585	1.51291e-41	'Wears glasses or contact lenses'		0.0577975	1.64019e-28	'Creatinine (enzymatic) in urine'
0.0824314	6.50121e-41	'Length of working week for main job'		-0.0574883	7.91341e-28	'Volume of EDTA2 plasma held by UKB'
-0.0756381	1.73832e-40	'Central augmentation pressure during PWA'		0.0655857	1.73236e-26	'Length of working week for main job'
-0.0678449	1.79878e-39	'Work/job satisfaction'		0.054525	1.6339e-25	'Sodium in urine'
0.0677533	1.63779e-38	'Sodium in urine'		-0.0539328	1.71155e-25	'Impedance of leg (left)'
-0.0713129	4.24799e-38	'Number of beats in waveform average for PWA'		0.0527875	9.07814e-25	'Operation code (1218 - vasectomy)'
0.067086	7.58308e-38	'Creatinine (enzymatic) in urine'		0.0529406	1.40277e-24	'Hands-free device/speakerphone use with mobile phone in last 3 month'
0.0647511	3.75078e-36	'Number in household'		-0.0570814	1.64707e-24	'SHBG'
0.0669311	1.52902e-35	'Body surface area'		-0.0552886	3.60951e-24	'Verbal interview duration'
-0.0683738	1.99508e-35	'Ventricular rate'		-0.0529832	2.69231e-23	'Pulse rate, automated reading'
0.0639328	2.51604e-35	'Time spent driving'		0.0687997	9.50394e-23	'RR interval'
-0.067933	4.79419e-34	'SHBG'		0.0521394	3.68628e-22	'Age started wearing glasses or contact lenses'
-0.0757394	2.10377e-33	'Interpolated Age of participant when non-cancer illness first diagnosed'		-0.0493386	1.65819e-21	'Sample collection duration'
0.0618601	3.98169e-33	'Number of vehicles in household'		-0.0501289	1.72123e-21	'Platelet crit'
-0.0613102	9.34259e-32	'Volume of serum held by UKB'		0.0489718	2.20103e-21	'Skin colour'
-0.0598255	4.47198e-31	'Home location at assessment - north co-ordinate (rounded)'		0.0661056	4.03041e-21	'PP interval'
-0.0595056	4.87976e-31	'Home location - north co-ordinate (rounded)'		0.052298	6.97581e-21	'Pulse wave reflection index'
-0.0627929	1.03736e-30	'Number of treatments/medications taken'		0.0482785	1.05237e-20	'Getting up in morning'
0.0588991	2.79353e-30	'Length of mobile phone use'		-0.0479622	1.83037e-20	'Use of sun/uv protection'
0.060632	2.83071e-30	'Drive faster than motorway speed limit'		0.0476825	2.34631e-20	'Daytime dozing / sleeping (narcolepsy)'
0.0613647	3.85832e-30	'LV end systolic volume'		-0.0492746	2.50409e-20	'Place of birth in UK - north co-ordinate'
0.061348	3.99866e-30	'LV end diastolic volume'		-0.0478898	4.40938e-20	'Biometrics duration'
-0.0585062	1.04349e-29	'Arm fat mass (right)'		-0.0637712	9.19642e-20	'QRS num'
0.0600709	1.20975e-29	'Urate'		-0.0474955	1.04378e-19	'Volume of EDTA1 plasma held by UKB'
-0.0579938	1.03859e-28	'Biometrics duration'		0.0474843	1.05662e-18	'Living environment score (England)'
-0.0580747	2.29508e-28	'Volume of EDTA2 plasma held by UKB'		-0.0449394	7.22923e-18	'Hip circumference'
-0.0600674	3.0693e-28	'Number of self-reported non-cancer illnesses'		-0.0462578	8.30512e-18	'Cardiac output'
-0.0584225	4.00139e-28	'Mean time to correctly identify matches'		0.0443875	1.05234e-17	'Weekly usage of mobile phone in last 3 months'
0.05695	7.34072e-28	'Father still alive'		0.044764	1.55902e-17	'Risk taking'
0.0584998	1.43119e-27	'Living environment score (England)'		-0.0448643	1.59951e-17	'Platelet count'
0.0580299	7.99475e-27	'Average total household income before tax'		0.043638	2.64658e-17	'Time spent driving'
-0.0552855	1.34442e-26	'Sample collection duration'		-0.0592591	2.83561e-17	'QTC interval'
0.0543909	3.38149e-26	'Weight (pre-imaging)'		-0.0480081	2.96436e-17	'Central augmentation pressure during PWA'
-0.0561083	4.99777e-26	'Duration to first press of snap-button in each round'		-0.0436958	5.97519e-17	'Worrier / anxious feelings'
0.0541513	5.56296e-26	'Vascular/heart problems diagnosed by doctor (-7.0 - None of the above)'		0.0440756	2.62493e-16	'LV end systolic volume'
-0.0542535	1.44822e-25	'Eye problems/disorders'		-0.0420105	7.01329e-16	'Frequency of tiredness / lethargy in last 2 weeks'
-0.0537111	2.67974e-25	'Impedance of leg (right)'		-0.0445736	1.63395e-15	'Neuroticism score'
-0.0724681	8.28142e-25	'Ever had breast cancer screening / mammogram'		-0.041026	1.93055e-15	'Home area population density - urban or rural'
-0.0521423	3.31952e-24	'Non-cancer illness code, self-reported (1065 - hypertension)'		0.04184	3.11205e-15	'Drive faster than motorway speed limit'
0.0521296	3.40491e-24	'Operation code (1218 - vasectomy)'		-0.0429054	3.60954e-15	'Number of self-reported non-cancer illnesses'
-0.0517336	1.38921e-23	'Impedance of leg (left)'		-0.0405207	4.0046e-15	'Current employment status'

[truncated: 11 more sheets: Network1 (C), Network3 (C), Network5 (C), Network6 (C), Network7 (C), Network9 (C), Network13 (C), Network14 (C), Network16 (C), Network20 (C), Network21 (C)]
